# Supplementary material for: Global signalling network analysis of luminal T47D breast cancer cells in response to progesterone
Source: Front Endocrinol (Lausanne). 2022 Aug 11;13:888802. doi: 10.3389/fendo.2022.888802 (PMC9403329; doi:10.3389/fendo.2022.888802)
Supplement: Supplementary Table 1 — Uniprot IDs of phosphorylated proteins identified in response to hormone. Time after hormone (minutes), data is normalised 0-1 row maximum and minimum. [file DataSheet_3.zip]

Archive with 5 entries (4 files):
- Network sessions and Supplementary Tables/
- Network sessions and Supplementary Tables/Progesterone PKN.cys
- Network sessions and Supplementary Tables/Supp Network 1.cys
- Network sessions and Supplementary Tables/Supp Network 2.cys
- Network sessions and Supplementary Tables/Supplementary Tables 1-10 (1) (1) (1).xlsx
