# Supplementary material for: Global signalling network analysis of luminal T47D breast cancer cells in response to progesterone
Source: Front Endocrinol (Lausanne). 2022 Aug 11;13:888802. doi: 10.3389/fendo.2022.888802 (PMC9403329; doi:10.3389/fendo.2022.888802)
Supplement: Supplementary Table 1 — Uniprot IDs of phosphorylated proteins identified in response to hormone. Time after hormone (minutes), data is normalised 0-1 row maximum and minimum. [file DataSheet_3.zip › Network sessions and Supplementary Tables/Supplementary Tables 1-10 (1) (1) (1).xlsx]

## Sheet: Supp Table S1
Merged name	0	1	5	15	30	60	360	Time Hormone Minutes
O95049_S12(Phosp): 92,17	0	0	0	0.846282	0	0.988537	1
Q7L4I2_S16(Phosp): 50;T15(Phosp): 50	0	0	0.868471	0.926844	0.833568	0.982487	1
Q66K74_S10(Phosp): 99,14;S9(Phosp): 99,14	0.7079	0.364137	0.817492	0.981619	0	0.969875	1
Q9UMZ2_S7(Phosp): 92,31	0	0.826421	0.870648	0.951079	0.890015	0.969701	1
Q16204_S10(Phosp): 94,74	0.862648	0.898296	0	0.30825	0.822626	0.96752	1
P07910_S10(Phosp): 99,94	0	0	0.908553	0.859808	0.417828	0.966065	1
Q96S38_S13(Phosp): 48,33;S14(Phosp): 48,33	0.875834	0	0.841618	0.908774	0.970028	0.965038	1
Q8IYB3_T1(Phosp): 100	0	0.860501	0.85438	0.543097	0.794467	0.961649	1
P41743_T564	0.0780039	0	0.129082	0.145629	0.379404	0.955449	1
P02545_S4(Phosp): 98,88;S6(Phosp): 87,19	0.892747	0.787947	0.80762	0	0.765383	0.943805	1
Q14244_S10(Phosp): 100	0.746056	0	0.847149	0.75294	0.900005	0.941257	1
Q14847_S16(Phosp): 96,12	0	0.823804	0.818336	0.989997	0	0.939495	1
O75582_S376	0.300818	0	0.455719	0.430625	0.159216	0.939161	1
Q9ULE0_S3(Phosp): 99,39	0	0.385676	0.704186	0.876432	0.772456	0.936337	1
O15033_S13(Phosp): 90,77	0.938736	0	0.63454	0.899005	0.906392	0.920192	1
Q96D71_S22(Phosp): 86,01	0.940325	0.537298	0.564443	0.699937	0	0.915114	1
Q15149_S9(Phosp): 87,74	0	0	0	0.722335	0	0.914395	1
P29966_S159+S163	0.107737	0	0.328601	0.331619	0.580241	0.913374	1
Q9NZ63_S12(Phosp): 100	0.44353	0	0.694289	0.322872	0.351233	0.908129	1
Q8TEV9_S7(Phosp): 93,28	0	0.696681	0	0.729191	0.855463	0.905808	1
Q9UEY8_S10(Phosp): 99,53;S14(Phosp): 93,78	0	0.92145	0.906612	0.866245	0.937188	0.884312	1
Q68CZ2_S2(Phosp): 100	0	0	0	0	0	0.880827	1
Q9NQL2_S11(Phosp): 50;T12(Phosp): 50	0.958494	0	0	0.903479	0	0.877994	1
Q5T8P6_S4(Phosp): 100	0.959704	0.913487	0	0.394112	0.831878	0.874662	1
O43847_S14(Phosp): 88,79	0	0	0	0.799813	0.866307	0.867289	1
Q86WR7_S3(Phosp): 99,63	0.950826	0.820654	0	0.752838	0.832846	0.864787	1
Q7L4I2_S3(Phosp): 100	0	0.758106	0.675871	0.73424	0.872749	0.861339	1
Q13263_S10(Phosp): 92,9	0.939374	0.97493	0.63403	0.720005	0	0.860593	1
Q9C0C2_S7(Phosp): 93,14	0	0	0.736558	0.756905	0.769951	0.822872	1
O00559_S5(Phosp): 99,99	0	0	0	0.685684	0	0.82168	1
P11137_S13(Phosp): 92,82	0	0	0.580226	0	0.665516	0.820621	1
Q8NDI1_S5(Phosp): 100	0	0.729191	0.672116	0.812838	0.920743	0.817621	1
O15234_S10(Phosp): 100	0	0.649829	0	0.649829	0.987729	0.809601	1
Q5VV41_S15(Phosp): 100	0	0.889322	0.567449	0.740123	0.771143	0.808419	1
Q32MZ4_S3(Phosp): 99,99	0	0.740356	0.883482	0.564429	0.908256	0.803342	1
Q7LBC6_S19(Phosp): 46,73;S20(Phosp): 46,73;S3(Phosp): 80,46	0	0.935353	0.470532	0.752789	0.870529	0.775157	1
P23396_T20(Phosp): 93,51	0	0	0.671587	0.791541	0.418291	0.772521	1
Q96K21_S11(Phosp): 100	0	0	0	0.82169	0.418354	0.769949	1
Q8ND24_S2(Phosp): 100	0	0.735068	0.862664	0.83939	0.894078	0.767289	1
Q9ULE0_S4(Phosp): 98,3	0	0	0.349056	0.678931	0	0.763561	1
Q9UQ35_S6(Phosp): 99,98;S8(Phosp): 99,98	0.583274	0	0.752401	0.853502	0.781523	0.755076	1
P46734_S218/S207	0	0.155722	0.373296	0.514919	0.696582	0.752004	1
Q7KZI7_S4(Phosp): 100	0	0	0.563276	0	0.565473	0.745006	1
P43403_Y319/Y352	0.672941	0	0.815877	0.86397	0.736838	0.73729	1
P49736_S10(Phosp): 50;S9(Phosp): 50	0	0	0.619242	0.781713	0	0.729342	1
Q8IX03_S4(Phosp): 90,92	0	0	0	0.555153	0.537579	0.72189	1
Q96QR8_S5(Phosp): 92,98	0	0	0	0	0.392185	0.71951	1
Q13615_T1(Phosp): 100	0	0	0.71454	0.874018	0	0.694996	1
Q12888_S9(Phosp): 100	0.824723	0.726651	0	0.871418	0.954182	0.687975	1
P60484_S380+T382+S385	0.0423535	0	0.345305	0.238457	0.775105	0.673503	1
Q02962_S394	0.551899	0.519244	0.173	0	0.620526	0.650088	1
Q9C0C9_S14(Phosp): 98,66	0	0.904807	0	0.742571	0.858524	0.645913	1
P20810_S31(Phosp): 49,97;T33(Phosp): 49,97	0.965614	0	0.901976	0.937266	0.99123	0.631909	1
P31749_T308	0.318437	0.943686	0.419401	0.516407	0	0.624758	1
Q9Y618_S37(Phosp): 50;S38(Phosp): 50	0	0.654047	0	0.689432	0.909605	0.60462	1
O43524_T32	0.388486	0.284131	0.863544	0.228835	0	0.569418	1
P06493_Y15	0.343885	0.407935	0.260689	0.069808	0	0.563319	1
Q04206_S276	0.129758	0	0.8712	0.996349	0.243413	0.56269	1
Q66K74_S20(Phosp): 100	0	0	0.66973	0.749178	0	0.553469	1
Q8WU79_S10(Phosp): 44,1;S14(Phosp): 44,1	0	0	0.392314	0	0.494519	0.529556	1
Q05397_Y576	0.551203	0.492677	0.272778	0.576494	0	0.519496	1
P18858_S11(Phosp): 99,99	0.777796	0.629416	0	0.992512	0	0.518678	1
P19105_S19	0.533389	0.772075	0	0.937872	0.301459	0.512865	1
Q9UHD8_S12(Phosp): 99,99	0	0	0	0.68241	0.458375	0.483107	1
Q05655_S4(Phosp): 99,98	0	0	0.654244	0.816494	0.944196	0.411653	1
Q05586_S896	0.51566	0.433168	0.531617	0.721161	0	0.385323	1
Q9UPT8_S11(Phosp): 100	0	0.372739	0.644021	0.547557	0.720474	0.381156	1
Q86X27_S15(Phosp): 100;T12(Phosp): 100	0	0.448443	0.751447	0.56637	0.908929	0.330315	1
Q05682_S789	0	0.0111041	0.54437	0.543964	0.0568557	0.322229	1
P51397_S2(Phosp): 93,93	0	0	0.826125	0.996297	0	0.279196	1
Q12778_S319	0.227177	0.94166	0.905106	0.512842	0	0.278687	1
P84243_T4	0.532741	0	0.466897	0.208524	0.338101	0.192415	1
P06400_S807	0.220531	0.199391	0.328795	0.602896	0	0.188445	1
P27986_Y467/Y199	0.454811	0.313067	0.762801	0.353976	0	0.143566	1
P16220_S133	0	0.0248524	0.0348949	0.0592934	0.0802487	0.110931	1
P17600_S9	0.177941	0	0.203929	0.136499	0.0092332	0.109777	1
Q9UN36_S3(Phosp): 99,32;S9(Phosp): 99,89	0.900054	0.980661	0.973748	0.99091	0.949102	0	1
O14523_S19(Phosp): 91,16	0	0	0	0	0.924967	0	1
O95359_S4(Phosp): 47,34;T6(Phosp): 47,34	0.899941	0.811763	0.729495	0.743585	0.915847	0	1
O95671_S14(Phosp): 100	0	0.828384	0.771761	0.72467	0.906173	0	1
Q49MG5_S7(Phosp): 100	0	0.741888	0.679869	0	0.870554	0	1
Q9UDY2_S15(Phosp): 98,89	0.857564	0	0.579461	0.858231	0.851905	0	1
P49792_S8(Phosp): 99,99	0.970496	0.850512	0.924071	0.942221	0.81544	0	1
Q96KQ4_S18(Phosp): 43,45;S24(Phosp): 43,45	0	0.971381	0.517601	0	0.812642	0	1
O75410_T20(Phosp): 99,96	0	0	0	0.935513	0.765612	0	1
O43815_S10(Phosp): 100	0.73108	0.646405	0.752768	0.567524	0.73108	0	1
Q5JSZ5_S6(Phosp): 98,92	0	0	0.784228	0.842722	0.692441	0	1
Q96I25_S6(Phosp): 100	0	0.580078	0	0.569096	0.68747	0	1
Q9UKV3_S5(Phosp): 100;S8(Phosp): 100	0	0.682131	0	0.699853	0.659866	0	1
O96019_S7(Phosp): 100	0	0	0	0	0.610508	0	1
Q7Z739_S1(Phosp): 90,47	0	0.700399	0.825626	0.740865	0.591723	0	1
Q70EL1_S4(Phosp): 98,8	0.722772	0.544443	0.638206	0.816219	0.571284	0	1
Q9P206_S3(Phosp): 100;S7(Phosp): 100	0.477798	0.858176	0.232462	0.769459	0.49128	0	1
Q13322_S7(Phosp): 100	0	0	0.577675	0	0.469117	0	1
P33778_S15	0.501631	0.0778441	0.229361	0.367833	0.442156	0	1
P04626_Y1248	0.234798	0.293182	0.256774	0.859016	0.192623	0	1
Q16890_S1(Phosp): 100	0	0	0.714726	0.714726	0	0	1
Q9UBF8_S4(Phosp): 48,75;T2(Phosp): 48,75	0	0	0	0.552723	0	0	1
P10398_S10(Phosp): 99,11	0	0	0	0.404244	0	0	1
O14545_S8(Phosp): 90,94	0	0	0	0	0	0	1
Q96JA1_S5(Phosp): 46,22;S8(Phosp): 46,22	0	0	0	0	0	0	1
P62324_S9(Phosp): 49,85;T8(Phosp): 49,85	0	0	0	0	0	0	1
P41236_S6(Phosp): 49,99;S7(Phosp): 49,99	0	0	0	0	0	0	1
Q5T200_S3(Phosp): 100	0	0.86471	0	1	0.936124	0.902643	0.99735
Q9UPX8_S3(Phosp): 98,95	0	0	1	0.84184	0.722948	0.533028	0.994891
P82094_S1(Phosp): 50;T3(Phosp): 50	1	0.920218	0	0	0.939247	0.952851	0.992652
P08670_S34	0.801438	0.942006	0.942052	1	0	0.539008	0.988099
Q5VZ89_S10(Phosp): 98,29;S5(Phosp): 98,47	0	0.618604	0	0.697773	1	0.746302	0.98688
P49137_T334	0	0.855443	0.594294	0.871356	0.853597	1	0.985046
O43314_S3(Phosp): 100	0	0.889492	0	0.931238	1	0.43232	0.983792
Q8IYB3_S3(Phosp): 100	0	0.961017	0.962043	0.979268	0.924552	1	0.981934
Q5VV41_S3(Phosp): 100	0	0	0.732246	1	0.974838	0.80552	0.981166
Q12888_S22(Phosp): 100	0.772016	1	0.898068	0	0.719805	0.418972	0.97651
Q7Z406_S7(Phosp): 100	0	0.91833	0.977073	1	0.936319	0.987956	0.975896
O95685_S1(Phosp): 49,88;S3(Phosp): 49,88	1	0.671743	0	0.909015	0.962654	0.8726	0.967985
Q01518_T13(Phosp): 92,06	0	0.787966	0.859807	1	0.79542	0.918326	0.965156
Q92615_S3(Phosp): 100	0.93887	0.894166	0.859634	0	0.989407	1	0.960742
O75396_S5(Phosp): 99,92	0	0	0	0.649235	0.752216	1	0.957958
P06400_S795	0.576182	0.826421	0.85908	1	0	0.263967	0.953809
Q13164_T218+Y220	0.158689	0	0.868389	0.694163	0.818857	1	0.951761
P08238_S18(Phosp): 98,68	0	0.700309	0.949285	0.741052	1	0.846238	0.946914
P08238_S5(Phosp): 100	0	0.986915	0.845794	0.9233	1	0.890648	0.946218
Q9C0C2_S3(Phosp): 99,6	0.976608	0.991818	0.938853	0	0.995372	1	0.941425
P29590_S3(Phosp): 100	0	0	0	0.889984	0.884773	1	0.940651
Q99523_S7(Phosp): 99,98	0	0.900753	0.891855	0.940803	1	0.955512	0.938815
Q6NUK4_S10(Phosp): 93,97	0	0.642366	1	0.896645	0.794231	0.444384	0.938746
Q14157_S4(Phosp): 50;S5(Phosp): 50;S9(Phosp): 92,83	0.957059	0	0.774095	0	0.790136	1	0.937714
Q9P0P8_S6(Phosp): 99,9	0.813988	0.650378	0	1	0.798858	0.759196	0.937272
Q5T1M5_S3(Phosp): 100	0.893678	0.431104	0	0.842257	1	0.858301	0.937005
Q8IU81_S2(Phosp): 100	0	0.817934	0.894738	0.736942	0.986068	1	0.935259
Q9Y5S9_S10(Phosp): 98,49	0	0.538708	0.730994	0	1	0.698879	0.934536
Q99590_S7(Phosp): 100	0	0.957257	0.675384	0.790478	0.689785	1	0.933501
Q9Y4F5_S5(Phosp): 99,5	1	0.775902	0.607763	0	0	0.979419	0.929143
Q9H063_S1(Phosp): 100	0.918475	0.882311	0	0.993792	0.907367	1	0.928865
Q9Y266_S6(Phosp): 99,96	0.885556	0.963765	0.781557	1	0.805453	0	0.927045
Q9H4G0_S9(Phosp): 100	0	0.480101	0.946598	1	0.932933	0.752522	0.925629
Q8WZ73_S12(Phosp): 99,96	0.823447	0	1	0.877838	0.879705	0.865309	0.923106
O75925_S10(Phosp): 99,04	0.952881	0.382541	0	0.971526	0.733921	1	0.919934
Q5JRA6_S29(Phosp): 100	0.603982	0.736708	0.643696	0	1	0.671986	0.919739
O60268_S3(Phosp): 82,12	0	0.668045	0.474675	0	1	0.88409	0.919467
Q5THJ4_S6(Phosp): 100	0	0	0	0.640602	1	0	0.918402
P84243_S11	1	0.830478	0.844133	0	0.618557	0.739246	0.916568
Q8N7R7_S3(Phosp): 99,67	1	0.948502	0.918699	0.97095	0	0.848059	0.916088
Q8TDM6_S6(Phosp): 95,66	0	0.645398	0.785886	0.927595	0.979623	1	0.905847
CON_IPI002418419_T7(Phosp): 100	0	1	0.909928	0.748993	0.912343	0.835294	0.905779
O75943_S656	0.644319	0.753674	0	0.455827	1	0.784924	0.905287
P00519_S15(Phosp): 100	0.943492	0.971397	0	0.956283	0.7727	1	0.901882
Q5JVS0_S12(Phosp): 100	0	1	0.831744	0.975559	0.979453	0.881283	0.897971
Q8N1F8_S36(Phosp): 49,22;T31(Phosp): 49,22	0	1	0.66263	0.554664	0	0.70366	0.89501
P06400_S608	0	0.261326	0.4701	0.40922	0.493406	1	0.894028
Q6IN85_S21(Phosp): 98,79;S27(Phosp): 99,86	0.924401	1	0.830704	0	0.888864	0.886436	0.890108
Q7KZI7_T3(Phosp): 100	0.98336	0.724157	0.703995	1	0	0.971036	0.887813
Q9P289_T13(Phosp): 94,16	0.864976	0.925383	0	0.961273	0.678278	1	0.887665
P07101_S70	0	0.426513	0.46698	0.278355	0.412126	1	0.882894
Q8WUX9_S2(Phosp): 100	0.957115	0	0.968632	0.975828	1	0.946825	0.87956
Q14160_S24(Phosp): 45,82;T23(Phosp): 45,82	1	0	0.921912	0.65074	0.865441	0	0.876801
O60934_S343	0.648347	0.575546	0.581706	1	0	0.453799	0.871652
Q04323_S21(Phosp): 89,6	0	0.721868	0	0.801016	0.94878	1	0.8708
Q99569_S3(Phosp): 78,14	0	0.813738	0.553523	0.987545	1	0.916426	0.869433
O43169_T6(Phosp): 93,14	0	0.62003	0.975001	1	0.864636	0	0.867666
P46527_T187	0.936098	1	0.264829	0	0.850742	0.304559	0.867247
O60841_S8(Phosp): 100	0	0.570138	0.921982	0.730291	1	0.885201	0.867174
Q04721_S8(Phosp): 100	1	0.883657	0.889211	0	0.877958	0.821055	0.867119
O15085_S11(Phosp): 97,37;S15(Phosp): 89,82	0	1	0.607203	0.594134	0.742659	0.845389	0.864193
Q9HCH0_S14(Phosp): 99,14;S17(Phosp): 47,62;S18(Phosp): 47,62	0	0.553064	0	0.703752	1	0	0.86325
Q9C0C2_S8(Phosp): 99,92	0.858002	0.7169	0	0.882406	0.746215	1	0.861449
Q9UPU5_S6(Phosp): 100	0.612644	0.529582	0.914106	0.931577	0	1	0.860774
Q06124_S580	0.00826568	0	0.217983	0.311341	0.33099	1	0.858616
P24593_S5(Phosp): 88,31	0	0.876284	0	0.950981	1	0	0.854474
Q9P2B4_S3(Phosp): 100	0	0.864863	1	0.907805	0.891533	0	0.848517
P18887_S11(Phosp): 90	0.838971	0	0.756354	1	0.950134	0.995158	0.847434
O43933_S3(Phosp): 99,7	0	0	1	0.974091	0.458492	0.804758	0.843801
Q13233_S3(Phosp): 87,26	0	0	1	0.669391	0.979137	0.964787	0.840947
Q765P7_S3(Phosp): 100	1	0.615109	0.481859	0.759883	0	0.809227	0.840805
Q14160_S26(Phosp): 49,13;T25(Phosp): 49,13	0.965775	0.901331	0.927116	0	1	0.991425	0.838749
P49585_S3(Phosp): 100;S5(Phosp): 99,68	0.970704	0.95412	0.995785	0.596098	1	0	0.830504
Q3MIN7_S6(Phosp): 100	0	0.940724	0.942255	0.94507	0.809828	1	0.829676
P06493_T161	0.317433	0.304899	0.0449302	0	0.799858	1	0.829622
Q9Y3E7_S17(Phosp): 100	0	0.256992	1	0.795174	0.668149	0	0.828906
Q8IV36_S11(Phosp): 100	0.946462	0.886108	0.848697	0.907136	0	1	0.827434
Q9BUB5_T250+T255	0	0.0361642	1	0.651841	0.782909	0.86599	0.827327
P35568_S3(Phosp): 87,26	0	0.621757	0.934045	0.533515	1	0	0.82585
CON_006911372_S1(Phosp): 100	0	0.459867	0.955367	1	0.822808	0.187423	0.812823
Q6VMQ6_S13(Phosp): 99,96	1	0.495501	0.734639	0.794414	0.784177	0	0.809669
Q8TEV9_S12(Phosp): 99,99	0	0.390182	0.906875	0.903388	1	0	0.808649
Q96AT1_S14(Phosp): 100	0.810911	0	0.588815	0.69564	0.89218	1	0.805405
Q6Q0C0_S1(Phosp): 33,33;S4(Phosp): 33,33;T2(Phosp): 33,33	0	0.884065	0.90143	0.955619	1	0.782941	0.805315
Q04206_S536	0.347076	1	0.618404	0.896173	0	0.443901	0.803689
Q13107_S4(Phosp): 92,81;S9(Phosp): 53,6;T6(Phosp): 53,6	0	0.408313	0	0	1	0	0.802992
P16104_S140	1	0.941873	0.962781	0	0.882686	0.885548	0.802331
Q12888_S17(Phosp): 99,98	0.87196	0.808301	0	0.904182	1	0.457896	0.800612
Q9Y618_T4(Phosp): 100	0	0.430326	1	0.760755	0.668412	0.91477	0.799058
Q9Y6D5_S21(Phosp): 100	0	0.871854	1	0.989408	0.811708	0.8102	0.798144
Q02750_S218+S222	1	0.236879	0	0.160294	0.991403	0.789187	0.797874
Q8IYB3_S5(Phosp): 100;T3(Phosp): 100	0.132464	0.317658	0.362898	0.702907	1	0	0.797797
Q8ND04_S3(Phosp): 50;S4(Phosp): 50	0	0.929127	1	0.864619	0.929127	0.812423	0.797042
P04049_S259	0.772715	0	0.856227	0.896547	1	0.956597	0.795133
Q13459_S7(Phosp): 94,54	0.970801	0.949646	0	0.963967	1	0.96484	0.792044
Q8N1G4_S10(Phosp): 30,39;S12(Phosp): 30,39;T14(Phosp): 30,39	0.867983	0.301111	0	0.908572	0.618121	1	0.790175
P01100_T232	0.608558	0	0.241857	0.429013	0.132801	1	0.788134
Q13085_S80	0.238378	0.115339	1	0.428461	0	0.188076	0.786628
O15027_S10(Phosp): 99,7	0	0.977283	0.783498	0.925362	0.978071	1	0.781906
Q7Z406_S27(Phosp): 100;S7(Phosp): 100	0	0.703576	1	0.857017	0.728468	0.853175	0.779177
Q9Y2W1_S2(Phosp): 100;S7(Phosp): 99,99	0.826217	0.843904	0	0	1	0	0.775997
P13051_S15(Phosp): 99;T11(Phosp): 99,99	0	0.692201	1	0.850917	0.854866	0.909411	0.775353
Q07666_S1(Phosp): 90,33	0	0.449099	0	0.666703	0.761311	1	0.774233
Q9ULT0_S3(Phosp): 100	0	0.62625	0.85297	0	1	0.480663	0.771678
P55198_S5(Phosp): 99,08	0	0.980966	0.547343	1	0.9496	0.930122	0.766523
Q86UU0_S5(Phosp): 100	0	0.769773	0.797794	0.911474	0.997508	1	0.765372
Q9UBF8_S3(Phosp): 93,03	0	0.583718	0.938699	1	0.842869	0.785156	0.764946
Q8TCJ2_S8(Phosp): 50;S9(Phosp): 50	1	0.94847	0.0082083	0	0.505105	0.598863	0.762113
O96013_S4(Phosp): 100	0.889051	0.874275	1	0.743402	0.770915	0	0.758053
Q504Q3_S9(Phosp): 50;T8(Phosp): 50	0.924366	0	0.636693	0.828859	1	0.636693	0.757028
P15311_Y353	0	0.140116	1	0.692357	0.0514034	0.150805	0.752535
O96013_S3(Phosp): 100	0	0.82889	0.834662	1	0.905386	0.733687	0.747529
Q9UHW9_S6(Phosp): 99,85	0.943446	0	1	0.653174	0	0	0.744682
Q9UN36_S3(Phosp): 45,56;T1(Phosp): 45,56	0.926073	1	0	0.988657	0.840329	0.828886	0.74423
P27816_S4(Phosp): 50;T6(Phosp): 50	0	0.913031	0.879599	1	0.807395	0	0.738072
Q09666_S1(Phosp): 47,8;S2(Phosp): 47,8	0	0.58433	0.86321	0.864017	0.934032	1	0.730434
P60484_S380+T382+T383	0.0649189	0	0.438537	1	0.33705	0.50074	0.729179
O75553_Y198	0.877155	0.930455	1	0.954561	0	0.95884	0.723188
O95049_S4(Phosp): 46,8;S5(Phosp): 46,8	0	0.935398	1	0.833553	0.921908	0	0.722569
Q9UMZ2_S3(Phosp): 99,87	0	0.867963	0.905956	0.743888	1	0.941141	0.719175
Q14004_T5(Phosp): 100	0	0	0	0.451269	1	0.675912	0.718419
Q15121_S116	0.363797	0	0.523578	0.345751	0.44946	1	0.717891
Q63ZY3_S10(Phosp): 100	0	0	0.627768	0.490182	1	0.71602	0.717658
P19174_Y771	0.755013	0.663974	0.509081	1	0	0.781297	0.713922
Q70E73_T21(Phosp): 92,06	0	0.847587	0	0.503475	1	0	0.713152
Q14573_S11(Phosp): 100	1	0.663829	0	0.694723	0.694723	0	0.708802
Q9UNF1_S20(Phosp): 49,66;S25(Phosp): 49,66	0	0.625366	0	1	0.807588	0.44558	0.704789
Q6P0Q8_S10(Phosp): 47,98;S7(Phosp): 47,98	0.785983	0	0.719175	1	0.770584	0.967104	0.702309
P05771_T500	0.260215	0	0.729118	0.631671	0.523669	1	0.689881
Q05655_T507	0.863766	0.718429	0	0.452811	0.446801	1	0.689271
Q13017_S3(Phosp): 99,36;S6(Phosp): 100	0	0.825547	0.695968	0.826996	1	0.735245	0.687159
Q12888_S2(Phosp): 33,27;S3(Phosp): 33,27;T1(Phosp): 33,27	1	0	0	0	0	0	0.681316
P42858_S7(Phosp): 100	0	0.522574	0.450255	0.996625	0.701232	1	0.677749
P07900_S18(Phosp): 100	0	0	0.224859	0.629814	0.40201	1	0.676179
Q9ULW0_S11(Phosp): 100	0	0.669677	1	0.776733	0.661046	0.965199	0.669677
P00519_S3(Phosp): 90,77	0.822315	0.925403	0	0.994036	1	0	0.666094
CON_006996223_S13(Phosp): 100	0.867087	0	0	1	0	0.993663	0.658439
P18754_S3(Phosp): 100	0	0.771222	1	0.899448	0.886071	0	0.652362
Q9ULJ3_S1(Phosp): 99,24	0	0.514164	1	0.698456	0	0.856883	0.645655
P22681_Y700	1	0.72026	0.743209	0.922823	0	0.452467	0.640774
P17252_S657	0.658108	1	0.781976	0.530036	0.565982	0	0.638049
Q9P206_S8(Phosp): 100	0	0.825557	0.834837	1	0.925427	0.762902	0.6351
P06213_Y999	0.0127999	0.299409	0.252017	0.200959	0	1	0.628404
Q5JSH3_S3(Phosp): 93,61	0	0.737676	0.57571	1	0.711757	0.906093	0.624599
Q9BUR4_S7(Phosp): 100	0.94109	1	0	0.990622	0.937034	0.935419	0.620283
Q96JM3_S7(Phosp): 100	0	0	0.725788	0.788596	0.902552	1	0.6153
Q9UQL6_S498	0.560084	0.603962	0.328538	1	0	0.695124	0.613113
Q13541_S65	0.470414	0.159654	0.690008	0	0.974153	1	0.612279
P10636_T7(Phosp): 98,94	0	0.554068	0.771296	0.843374	1	0.413926	0.611672
Q6P1N0_S4(Phosp): 100	0	0.760441	0.622764	0.850212	1	0.685572	0.601329
P49840_S21	0.0024352	0.332269	0.00193606	0.140038	0	1	0.600875
P04626_T686	0.124867	0.114524	0	0.0495386	0.0697533	1	0.600481
P08069_Y1165/Y1166	0.629558	1	0.667908	0.763217	0	0.907771	0.594133
Q8WUA4_S9(Phosp): 99,65	1	0.932546	0.869137	0.92834	0.908196	0	0.585425
O75351_S4(Phosp): 100	0.874616	0.85382	0	0.772573	1	0.651089	0.579993
Q15596_S3(Phosp): 99,94	0	0.454379	0.349027	0.432171	0.520331	1	0.57074
Q6PFW1_S5(Phosp): 90	0	0.820427	0	0.648065	1	0.605992	0.570138
P04792_S78	0.415711	0.419634	0.610795	0	1	0.763385	0.568169
Q6P597_S3(Phosp): 99,94	0	0.955684	0.812889	1	0.882406	0.785675	0.561784
Q15435_S3(Phosp): 99,46	0	0.836418	0	1	0	0.804516	0.560509
Q13163_S311+T315	0.704429	0.8337	0.530741	1	0	0.585605	0.557368
Q14683_S957	1	0.400014	0.989154	0.390141	0	0.227998	0.553123
Q9BZQ8_S14(Phosp): 100	0.925858	0.822612	1	0.762771	0	0.857816	0.543522
Q92692_T23(Phosp): 98,93	0.94721	0	1	0.993896	0	0.905194	0.521401
O60716_S2(Phosp): 100;S5(Phosp): 99,84	0.880381	0.694931	0	0.917846	0.809237	1	0.521005
Q9H1E3_S4(Phosp): 94,47	0.863625	0.709175	0	0.561042	0.38822	1	0.515949
P04792_S82	1	0	0.533668	0.363804	0.557667	0.426605	0.493389
NA_pTyr	0.0081986	0.248387	1	0.34257	0	0.937682	0.488353
P19338_S4(Phosp): 100	0	0.821723	1	0.976923	0.747841	0.89001	0.48618
Q15652_S2(Phosp): 99,29	0	0	0	0.872243	1	0	0.485464
P23443_S424	0.832854	0.413075	0.275969	1	0	0.0223871	0.482922
Q12778_S256	0.3878	0.568117	1	0.802251	0	0.0806929	0.482266
P07948_Y508	0.946443	0.829379	0.9548	1	0	0.809794	0.481862
Q92934_S99	0.397411	0.858928	1	0.175275	0	0.0144813	0.468436
P13612_S1027	0	0.0512306	0.491253	0.301824	1	0.493938	0.465808
P19174_Y783	0.727724	0.784339	0.588922	1	0	0.461419	0.453328
P15311_T567	0.643529	0.722978	0.358301	1	0	0.325172	0.431831
Q14103_S13(Phosp): 98,84;S16(Phosp): 90,21	0	0.558982	0.922898	0	1	0.70893	0.417597
P06401_S3(Phosp): 99,99	0	0	0.760723	0.948182	0.932942	1	0.411907
Q92994_T17(Phosp): 100	1	0.806851	0	0.909165	0.667086	0.950709	0.398614
Q96AT1_S13(Phosp): 100	0.81035	1	0.869294	0.805602	0.803479	0	0.397673
P08069_Y1280	0.773761	1	0.66048	0.786763	0	0.676284	0.38968
Q13541_T70	0.408529	1	0.520761	0	0.378008	0.451688	0.355195
P06400_S807+S811	0.8716	0	1	0.757373	0.763954	0.809277	0.344432
Q04206_S529	0.420758	0.83574	0.414805	1	0	0.490202	0.338081
P11274_Y177	0.32151	0.539055	0.482443	1	0	0.258682	0.329322
P42224_Y701	0.0509915	0	1	0.3752	0.0958509	0.690473	0.307921
Q04759_T538	0	0.488427	0.336021	0.217585	0.711168	1	0.302958
P23443_S411	1	0.632137	0.701483	0.93655	0	0.309881	0.302305
NA_pThr	0.18658	0.406674	1	0.68582	0.0576456	0	0.299178
Q9BTU6_S10(Phosp): 99,81	0	0.676192	0.66552	0.830398	1	0.895028	0.298463
Q9UQ35_S3(Phosp): 99,99	0.934108	0.969225	1	0	0.781885	0.632937	0.290578
P62136_T320	0.846305	0.60139	0.801258	0.823469	0	1	0.279527
P30307_S216	0.0796796	0.574871	1	0.8532	0.0728244	0	0.275807
Q04637_S1232	0.719472	1	0.777352	0.812687	0	0.40295	0.265249
P10636 _S717	0	0.0764524	0.810966	0.262033	0.46054	1	0.262286
O14757_S280	0.748374	1	0.647889	0.711552	0	0.653814	0.256562
P06401_S294	0.90008	0.0426313	0	0.834406	1	0.492954	0.249601
Q13153_T212	0.308597	0.506922	0.556617	1	0	0.588386	0.228829
P04637_S6	0.430203	1	0.693899	0.983516	0	0.355543	0.223001
P00533_Y1110	0.877667	1	0.373683	0.691761	0	0.723763	0.197576
P53350_T210	0.613835	0.776649	0.413569	1	0	0.536129	0.195977
P23588_S422	0.807569	1	0.627397	0.527007	0	0.0496023	0.182941
Q13480_Y627	0	0.520034	1	0.571925	0.231882	0.106205	0.174122
P46734_S218	0.127924	0.707991	0.0446778	1	0	0.307429	0.173535
Q00534_Y13	0.972691	1	0.938938	0.989088	0	0.822744	0.172342
P17252_T638/T641	1	0.576474	0.40079	0.663409	0	0.534753	0.171225
O15530_S241	0.104344	1	0.101643	0	0.034656	0.152033	0.156447
P13861_S99	0.77741	1	0.349044	0.612131	0	0.1232	0.149217
P08069_Y1161/Y1185	0.897617	0.774814	1	0.717707	0	0.254602	0.143734
Q09666_S5(Phosp): 100	0.313114	0	0.00448572	1	0.959676	0.680264	0.135417
P51813_Y40	0.239657	0.54494	0.353961	0.523001	0	1	0.121456
P40763_Y705	0.882882	0.97418	1	0	0.516565	0.689236	0.120813
Q16539_T180+Y182	1	0.35073	0.45029	0.371764	0	0.261597	0.118262
P43405_Y323	0	0.505461	0.52235	1	0.379932	0.541292	0.112646
P29353_Y349	0.700005	0.549792	0.621684	1	0	0.476518	0.0994262
Q03135_Y14	0.299766	0.436543	1	0.538211	0	0.428785	0.0923046
Q05513_T410/T412	0.367405	0.441437	0	0.0315913	0.513349	1	0.0825194
P52799_Y316	0.315491	1	0.625475	0.626452	0	0.620224	0.0572138
Q15797_S463+S465/S463+S465/S465+S467	0.24008	0.573521	0.944697	1	0	0.736858	0.045984
Q13224_Y1474	1	0.646158	0.629799	0.690893	0	0.521242	0.0390403
Q15418_S363	0.505969	0.494222	0.480668	1	0	0.311815	0.0390263
P49137_T222	0.345637	0.341667	0.264979	0.373433	0	1	0.0157362
Q06187_Y223	0.894685	1	0.944455	0.762964	0	0.206288	0.00976789
Q16512_T774	1	0.120223	0.443573	0.200257	0	0.107768	0.00925485
O00221_S161	0.859442	1	0.709379	0.978534	0	0.706014	0.00573131
P05412_S243	0.629269	1	0.289853	0.689545	0	0.23707	0.00539484
P35221_S641	0.199191	1	0.238837	0.940567	0	0.205933	0.00153197
O75145_S1(Phosp): 100	0	0.35872	0.547876	0.422211	0.998769	1	0
P10636 _S739	0.651778	0.607265	0.921768	0.709735	0.990693	1	0
Q68DQ2_S14(Phosp): 100	0	0	0	0	0.967907	1	0
P42224_S727	0.771743	0.650392	0.972847	0.649378	0.961917	1	0
O95365_S13(Phosp): 100	0.884598	0.666382	0.848063	0.878304	0.952582	1	0
Q9H1E3_S9(Phosp): 100	0.766573	0.177184	0.829306	0.0661056	0.948282	1	0
P36507_T394	0.852216	0.929382	0.983073	0.941533	0.924019	1	0
P02511_S19	0.811841	0.726395	0.750987	0.686432	0.913583	1	0
Q96RK0_S3(Phosp): 99,26	0.913038	0.940489	0	0.893273	0.851463	1	0
O60674_Y1007+Y1008	0.838997	0.800606	0.780799	0.697902	0.813474	1	0
P06239_Y505	0.868318	0.779544	0.833746	0.87217	0.789554	1	0
Q9UHF7_S5(Phosp): 93,24;S9(Phosp): 100	0.667731	0.792815	0.504695	0.895702	0.788478	1	0
P10721_Y936	0.708159	0.869837	0.861564	0.924511	0.746245	1	0
P48730_S15(Phosp): 41,95;T14(Phosp): 41,95	0.779073	0	0.815415	0	0.745934	1	0
P06730_S209	0.904495	0.858162	0.998447	0.914805	0.74549	1	0
Q9Y4L1_S12(Phosp): 100	0.93134	0.701891	0.925879	0.692504	0.735839	1	0
P35568_Y612	0.833321	0.833069	0.780606	0.742135	0.701759	1	0
Q16620_Y706	0.798257	0.925207	0.683737	0.793157	0.695768	1	0
P10636 _T522	0.827819	0.892853	0.883341	0.8932	0.667025	1	0
Q05655_S664	0.677317	0.597807	0.690391	0.668924	0.626308	1	0
P05129_T655	0.648862	0.827367	0.526856	0.759851	0.603265	1	0
P05129_T674	0.893717	0.883147	0.892276	0.902563	0.578265	1	0
P53667_Y507+T508	0.407216	0.45894	0.449009	0.538975	0.56803	1	0
Q02750_S298	0.648441	0.755927	0.71771	0.669317	0.560284	1	0
P24723_T655	0.456423	0.674211	0.978239	0.778453	0.5484	1	0
P05556_S785	0.706478	0.779578	0.762735	0.772787	0.546276	1	0
Q02750_T386	0.629758	0.752944	0.838763	0.799899	0.542159	1	0
P00533_Y1092	0.712479	0.981714	0.823465	0.701464	0.533982	1	0
O60496_Y139	0.805985	0.812593	0.942584	0.79401	0.522686	1	0
P02511_S45	0.876752	0.769311	0.864373	0.718119	0.458497	1	0
P05771_T642	0.512405	0.509985	0.605464	0.526193	0.437027	1	0
P06239_Y394	0.556034	0.407742	0.685805	0.661388	0.398228	1	0
P19419_S383	0.764591	0.704042	0.797071	0.666638	0.374134	1	0
P14635_S147	0.785487	0.654403	0.666411	0.682772	0.362299	1	0
P21860_Y1328	0.30343	0.582953	0.362389	0.477363	0.350175	1	0
Q00987_S166	0.760133	0.737874	0.35272	0.6967	0.287026	1	0
Q15418_T573/T577/T570	0.250749	0.68762	0.788411	0.970047	0.222478	1	0
P04637_S9(Phosp): 88,66	0.941049	0.60545	0.960086	0.82855	0	1	0
Q13263_S18(Phosp): 88,7	0.750991	0	0.85156	0	0	1	0
P00533_Y1172	0.869685	0.973167	1	0.760156	0.711333	0.994259	0
Q1KMD3_S1(Phosp): 99,99	1	0.882215	0.62407	0.998534	0.926673	0.994127	0
Q14247_Y466	0.707717	0.895137	1	0.862192	0.61241	0.989997	0
P00533_T693	0.664001	1	0.741557	0.634633	0.192781	0.986846	0
P16220_S129+S133	0.812704	1	0.855885	0.832556	0.555984	0.983881	0
Q9NTJ3_S13(Phosp): 49,99;S14(Phosp): 49,99	1	0.917776	0.78874	0.69432	0.744097	0.983274	0
P06239_S158	0.697869	0.721629	0.728861	1	0.567805	0.980568	0
P27824_S13(Phosp): 50;S3(Phosp): 100;T11(Phosp): 50	0.970957	1	0.997573	0.908074	0.918744	0.978723	0
Q6P158_S3(Phosp): 100	1	0.916926	0.851021	0.72852	0.914195	0.973754	0
Q9H5H4_Y8(Phosp): 99,49	0.959556	0.944566	0.971705	1	0.908451	0.966777	0
Q6R327_S3(Phosp): 100	0.865325	0.906037	1	0.632814	0.445001	0.960097	0
P10721_Y703	0.961978	0.955944	1	0.961848	0.769973	0.958272	0
P49589_S12(Phosp): 99,68	0.973432	1	0.832858	0.901268	0.897901	0.952904	0
Q6P996_S3(Phosp): 84,14	0.770457	0	0.745592	1	0.903846	0.952496	0
Q9BW61_S3(Phosp): 99,95	0.992011	0.707656	0.866616	0.827722	1	0.94913	0
Q8TEW8_S3(Phosp): 93,37	0.955436	0.788369	0.584094	1	0.973625	0.947654	0
P51636_S36	1	0.943065	0.958101	0.905494	0.732969	0.947404	0
Q15075_S4(Phosp): 98,52	0.918663	0.991803	0.952984	0.90963	1	0.946632	0
Q7L2J0_S21(Phosp): 100	0.967117	0.806867	0.815449	0.940596	1	0.946098	0
Q9NPI6_S3(Phosp): 92,62	0.942236	0.754799	0.99371	1	0.860228	0.94015	0
Q9BZ23_S3(Phosp): 46,15;S5(Phosp): 46,15	0.960008	1	0.674974	0.858876	0.722796	0.939885	0
Q09666_S3(Phosp): 99,66	0.980892	1	0.923737	0.908239	0.837593	0.938417	0
Q15477_S7(Phosp): 99,89	1	0.671837	0.774821	0.905355	0	0.935801	0
O15014_S6(Phosp): 49,91;S8(Phosp): 49,91	1	0.993292	0	0.738569	0.843652	0.932584	0
Q86VM9_S16(Phosp): 100	0	0.937277	0.864352	0.853644	1	0.928454	0
P49321_S4(Phosp): 100	1	0.788239	0.836803	0.81444	0.927965	0.925655	0
P06748_T234/T237	1	0.698305	0.526896	0.247929	0.738246	0.917397	0
Q5T0N5_S2(Phosp): 25;S6(Phosp): 25;T8(Phosp): 25;Y7(Phosp): 25	1	0.727237	0.932401	0.932401	0.84453	0.917062	0
Q15139_S910	0.751511	0.886066	0.906091	1	0.578367	0.916829	0
Q9UPW0_S11(Phosp): 50;S13(Phosp): 50	0.899429	0.891623	0.880664	1	0.942161	0.915358	0
O75376_S1(Phosp): 100	1	0.796727	0.959868	0.939708	0.935052	0.91362	0
P06400_T356	0.678297	0.807133	1	0.95573	0.625504	0.905397	0
O95049_S6(Phosp): 94,96	0.854285	0.698869	0.912969	1	0.729121	0.899802	0
Q12888_S17(Phosp): 99,91	0.955095	0.831288	0.952518	1	0.998072	0.899225	0
Q9UPU7_S13(Phosp): 100	0	0	0.388193	0.976866	1	0.898463	0
Q9UNF1_S4(Phosp): 93,27	1	0.927765	0.907053	0.677969	0.998572	0.893228	0
Q5T5C0_T6(Phosp): 92,66	0.898742	0.860238	0.866341	1	1	0.889894	0
P40763_S727	0.808029	0.836703	0.795053	1	0.791974	0.884591	0
P06213_Y1189/Y1190	1	0.808768	0.722405	0.725223	0.554996	0.879383	0
P10636 _S721	0.877482	0.710499	1	0.698877	0.841687	0.878915	0
P31749_S473	0.936408	1	0.932272	0.953353	0.626011	0.878062	0
P10636 _S519	1	0.774088	0.899834	0.604032	0.513253	0.877314	0
O43237_S15(Phosp): 100	1	0.9173	0.669063	0.677029	0.984768	0.876139	0
P49321_S8(Phosp): 100;T5(Phosp): 100	0	0.838171	0	0.846501	1	0.876082	0
P06400_S612	0.722947	0.964951	0.877147	0.76203	1	0.876001	0
Q05397_S910	0.834887	1	0.778129	0.864242	0.847655	0.873858	0
P10636 _S516	0.82732	0.732186	1	0.78119	0.951237	0.871835	0
P01106_T58	0.389437	0.90001	1	0.806877	0.747056	0.869197	0
Q9NRS6_S7(Phosp): 99,49	0.857058	0.722125	1	0.967343	0.952865	0.859791	0
P45983_T183 + Y185	0.85572	0.826619	1	0.91401	0.617316	0.85753	0
Q9UHF7_S19(Phosp): 100	0.677896	0.561817	0.589806	1	0.797361	0.855129	0
P20700_S4(Phosp): 44,49;S6(Phosp): 44,49	0	0	1	0.842444	0.896436	0.855079	0
P45985_S257+T261	0.58764	0.939038	0.892179	0.936296	1	0.849369	0
Q96K21_S2(Phosp): 99,86	0	0	1	0	0.89577	0.849211	0
O76021_S10(Phosp): 100	0	0	0	0.867803	1	0.843148	0
P10636 _S713	0.761227	0.851923	1	0.82321	0.673654	0.832567	0
Q9UJM3_S6(Phosp): 88,36	0	0	0	0	1	0.831781	0
O60941_S4(Phosp): 100	0	0.811011	0.723537	1	0.997999	0.829663	0
Q15418_S380/S386	0.836502	0.92044	1	0.807485	0.899218	0.826515	0
P52594_S6(Phosp): 99,9;T2(Phosp): 99,99	0.969593	0.959158	0.729611	0.881972	1	0.821378	0
P05129_T514	0.800536	0.825092	1	0.803024	0.424873	0.819774	0
P05412_S73	0.865836	0.845204	1	0.843878	0.622229	0.811241	0
P14136_S8	0.768235	0.672736	1	0.473944	0.714705	0.810219	0
O95857_S11(Phosp): 99,92	1	0.541699	0	0.843729	0	0.808299	0
P42229_Y694	0.848381	0.792605	1	0.773764	0.916915	0.807495	0
P25963_Y42	0.624507	1	0.766873	0.833594	0.283689	0.803652	0
P42345_S2448	0.771965	1	0.598344	0.610373	0.56715	0.801243	0
P38398_S11(Phosp): 100	0	0.608642	0.891016	0.926443	1	0.800206	0
P42261_S849	0.0689411	0.456111	1	0.399055	0.768122	0.799106	0
Q9Y4F1_S12(Phosp): 99,47	0.979477	0.842561	0.838937	0.857158	1	0.798914	0
Q04637_S1107	0.766263	0.833323	1	0.744714	0.326051	0.797625	0
P05198_S52	0.870332	0.923829	1	0.787051	0.573757	0.794303	0
Q13425_S6(Phosp): 100	0.842706	0.761927	0.43782	1	0	0.780168	0
P68400_T360/S362	1	0.982765	0.230495	0.963998	0.827689	0.777558	0
Q96B36_T246	1	0.817679	0.590034	0.843418	0.315221	0.776962	0
P16471_S5(Phosp): 90,58	0.95782	0.847491	0.883599	1	0.943257	0.776703	0
P23528_S3	0.664955	0.661215	0.655744	1	0.175225	0.774983	0
P27361_Y204	0.599718	1	0.764097	0.801398	0.601697	0.771215	0
P01106_S373	0.484222	1	0.836765	0.884225	0.281556	0.757782	0
P29353_Y349+Y350	1	0.858225	0.861014	0.921882	0.656788	0.751629	0
P17677_S41	0.686417	0.717821	0.929714	1	0.561682	0.749557	0
P49023_Y118	0.822874	0.882428	0.97663	1	0.988561	0.748493	0
P06493_T14+Y15	0.947614	0.852975	0.996981	1	0.454664	0.747397	0
P42858_S421	1	0.707494	0.713555	0.747895	0.414279	0.747093	0
P06748_T199	0.723717	0.71768	1	0.614626	0.54702	0.746472	0
Q02156_S729	0.770116	0.764366	0.693777	1	0.139201	0.74291	0
P11137_S3(Phosp): 100	1	0.902126	0.630418	0.958248	0.937314	0.738946	0
P23443_T412	0.805766	0.553138	1	0.717873	0.645808	0.735625	0
Q9BTC0_S1(Phosp): 99,99	0.907601	0.928144	0.888453	1	0.662992	0.733782	0
P48634_S4(Phosp): 94,08	0.831996	0.881001	0	0.696324	1	0.726063	0
P49840_Y279	0.622602	0.547341	0.747126	1	0.656519	0.725987	0
Q9H5J0_T21(Phosp): 90,61	0.964692	0	0.706623	0.981547	1	0.725275	0
P35568_S639	0.686089	1	0.522874	0.671059	0.390282	0.723769	0
O15027_S1(Phosp): 100	0.988223	0.88205	1	0.907052	0.609044	0.723708	0
Q96ER3_S3(Phosp): 100	1	0.680579	0.949432	0.925092	0.73357	0.722635	0
P24864_T395	0.812578	0.823605	0.804387	1	0.786899	0.722561	0
Q15796_S467	0.626779	0.630673	0.498989	1	0.281515	0.718764	0
P16234_Y754	1	0.92415	0.871924	0.967281	0.856319	0.716423	0
Q7Z460_S1(Phosp): 100	0.978899	1	0.981906	0.924547	0.924547	0.712589	0
P42229_S780	0.671813	0.768752	0.502044	1	0.436148	0.711375	0
Q16584_T277+S281	0.637721	0.704089	1	0.955649	0.608423	0.70903	0
Q05397_Y397	0.739154	1	0.850877	0.98055	0.866793	0.70504	0
Q15942_S1(Phosp): 100	0.964741	0.848725	0.955747	1	0.982894	0.703959	0
Q15418_T359+S363/T356+S360	0.696808	0.32544	0.947913	1	0.0661528	0.699918	0
P23458_Y1034	0.68851	1	0.428989	0.931192	0.131027	0.695904	0
Q01201_S573	1	0.681452	0.68559	0.963346	0.806918	0.691668	0
P49023_Y31	1	0.910871	0.96829	0.88729	0.0518546	0.688575	0
Q96K76_S9(Phosp): 50;T8(Phosp): 50	0.944837	0.857027	0.662013	1	0.772408	0.688416	0
P05412_Y170	0.749073	0.975051	0.789852	1	0.516445	0.685091	0
Q15678_S6(Phosp): 91,24	0.663445	1	0.99487	0.89753	0.984987	0.685082	0
P00533_Y1197	0.669734	1	0.755562	0.860197	0.235353	0.67316	0
O60292_S3(Phosp): 99,31	1	0.888239	0.886783	0.969838	0.985309	0.662488	0
Q05397_S732	0.680679	0.88636	1	0.740482	0.660501	0.648268	0
O60303_S1(Phosp): 50;S2(Phosp): 50	0.923207	1	0.927627	0.934209	0.629044	0.641791	0
Q05397_S722	0.698977	0.731356	1	0.845944	0.586959	0.640466	0
Q05397_S843	0.77384	1	0.767822	0.685887	0.692827	0.63502	0
Q8TEA8_S4(Phosp): 92,28	0.98271	0.978644	0.682583	0.997104	1	0.630981	0
Q86X29_S1(Phosp): 100	0.916768	0.819152	1	0.7715	0.826274	0.630815	0
P35968_Y1214	0.55292	0.507028	1	0.646837	0.437522	0.624725	0
Q4G0F5_S6(Phosp): 33,33;T4(Phosp): 33,33;T5(Phosp): 33,33	0	0.679863	0.394227	0.82635	1	0.62035	0
Q05655_Y313	0.92557	1	0.712449	0.519415	0.330237	0.607762	0
P08238_S255	1	0.53702	0.754117	0.346274	0.384403	0.589534	0
P12931_Y419	0.5087	0.316096	0.828506	1	0.00770017	0.582252	0
Q02750_T292	0.629929	1	0.634496	0.546766	0.305665	0.57115	0
Q14181_S1(Phosp): 98,8	0	1	0.663555	0	0.885277	0.567621	0
P10721_Y721	0.809914	0.931488	1	0.843595	0.0936362	0.566534	0
Q13263_S4(Phosp): 98,96	0.174538	1	0.712353	0.426672	0.660742	0.563191	0
P04637_S392	1	0.556192	0.763954	0.651958	0.498754	0.562274	0
Q15418_S363/S369	1	0.752059	0.0848519	0.713445	0.471176	0.561439	0
Q05397_Y576/Y577	0.403037	0.492656	1	0.536066	0.11423	0.558665	0
O15014_S6(Phosp): 94,08;S8(Phosp): 94,08	0	0.865523	0.628852	0.862738	1	0.557503	0
Q15418_S221/S227	0.727487	0.872183	1	0.740954	0.554031	0.556911	0
P56524_S246	1	0.483874	0.111222	0.602286	0.768599	0.540733	0
Q5JRA6_S21(Phosp): 100	0.868371	0.896235	0.999161	0.46475	1	0.52994	0
P04792_S15	0.962774	0.473589	1	0.746965	0.467691	0.525506	0
P52630_Y690	0.538135	0.443412	0.496457	1	0.237078	0.51828	0
P04637_S37	0.61425	0.782802	0.670759	1	0.168192	0.507709	0
P27361_T202	0.763496	0.642213	0.807503	1	0.162734	0.490937	0
P07101_S18	1	0.847922	0.788351	0.929474	0.393187	0.483848	0
O96017_T68	0.774958	0.86308	0.863735	1	0.293514	0.467607	0
P04637_S33	1	0.541981	0.596958	0.785275	0.261025	0.452346	0
P15976_S142	0.477343	0.873531	0.857587	1	0.24849	0.443246	0
P06400_S780	0.78424	0.604413	0.736575	1	0.264552	0.432775	0
Q96MH2_S7(Phosp): 100;T10(Phosp): 100	0.898328	0.992608	1	0.780169	0.925411	0.418791	0
Q96MH2_S7(Phosp): 99,97;T10(Phosp): 98,62	0.898328	0.992608	1	0.780169	0.925411	0.418791	0
P05067_T668	0.511928	0.789572	0.718694	1	0.355201	0.415133	0
P84243_T12	1	0.63991	0.970753	0.912304	0.654869	0.394318	0
P52564_S207	0.456296	0.328028	0.252927	1	0.103499	0.38877	0
P03372_S104	0.672539	0.664266	0.578214	1	0.0162322	0.36936	0
Q69YN4_S3(Phosp): 98,55	0	0.789971	0	0	1	0.366751	0
Q15796_T200	0.456909	0.568382	0.381597	1	0.0770989	0.366061	0
Q9Y281_S3	0.808486	0.578381	0.615642	1	0.0651983	0.363391	0
Q13541_T45	0.34518	0.31751	1	0.496861	0.587457	0.348903	0
O15111_T23	0.673646	1	0.426	0.592448	0.018021	0.341121	0
Q02539_phospho CDK1 sites	1	0.956225	0.537707	0.914611	0.466435	0.338863	0
P37840_Y136	0.516297	0.597888	0.732779	1	0.101153	0.291244	0
P35568_S312	0.427702	1	0.468077	0.656436	0.0304778	0.277355	0
P31749_Y474	0.398698	1	0.321719	0.592719	0.240625	0.27533	0
P05412_T91	0.688517	0.967191	0.596119	1	0.180305	0.268335	0
P37840_S129	0.575457	0.754087	0.668599	1	0.112334	0.262665	0
P62753_S235	1	0.539835	0.488914	0.673479	0.398976	0.237126	0
P06400_T826	0.433744	0.465566	0.646743	1	0.260625	0.203495	0
Q13153_S144/S141/S154	0.603126	1	0.870756	0.822998	0.0719827	0.0964829	0
P15336_S112	0.333006	0.633777	0.878326	1	0.234452	0.0665485	0
P35611_S726	0.765647	0.92729	1	0.860469	0.295369	0.0387163	0
Q13131_T183	1	0.493043	0.371159	0.270763	0.350667	0.0254638	0
Q15418_T348	0.189937	0.14583	0.394665	1	0.0288076	0.0103401	0
Q8WXE0_S3(Phosp): 99,84;S6(Phosp): 100	0	0.671744	0	0.733022	1	0	0
P55081_S10(Phosp): 99,49	0	0	0	0.690622	1	0	0
Q7Z2T5_S37(Phosp): 50;S39(Phosp): 50	0.949325	0	0.715403	0	1	0	0
Q96S66_S11(Phosp): 70,91	1	0	0.916624	0	0.999284	0	0
Q96PY6_S4(Phosp): 99,99	1	0	0	0	0.939742	0	0
Q8IU81_S1(Phosp): 100	1	0.611518	0	0.883032	0.86071	0	0
Q8TDN4_S2(Phosp): 92,57	0	1	0.675503	0.951448	0.837328	0	0
P17181_S7(Phosp): 87,1	0	0	1	0.7655	0.656108	0	0
Q86UU1_S7(Phosp): 49,96;T4(Phosp): 49,96	1	0.755751	0.813343	0	0.584505	0	0
Q7Z4S6_S10(Phosp): 75;S16(Phosp): 69,37	0	0	1	0.752692	0.582485	0	0
Q8TB72_S2(Phosp): 100	1	0	0.707299	0	0.510326	0	0
O15231_T7(Phosp): 84,57	0	0.833132	0.763485	1	0	0	0
Q14157_S9(Phosp): 99,65	0	0	1	0.917505	0	0	0
Q9BWU0_S6(Phosp): 100	0.704022	0	1	0	0	0	0
Q8IZL8_S4(Phosp): 100	1	0.620149	0.609509	0	0	0	0

## Sheet: Supp Table S2
KEGG Term	P-value	Genes	Cluster
Acute myeloid leukemia	0.000472832	BAD;MYC;KIT;STAT3;MTOR	3
Acute myeloid leukemia	0.0212429	RAF1;PML	4
Adherens junction	0.0134757	NECTIN2;IGF1R	2
Adherens junction	6.70523e-06	SMAD2;SRC;ERBB2;RAC1;MET;EGFR;IGF1R	3
Adipocytokine signaling pathway	0.00470752	IRS1;STAT3;JAK2;MTOR	3
AGE-RAGE signaling pathway in diabetic complications	5.7847e-05	SMAD2;JUN;STAT3;PLCG2;PLCG1;RAC1;JAK2	3
Amphetamine addiction	0.0291755	ATF2;JUN;CREB1	3
AMPK signaling pathway	0.0349543	CREB1;IGF1R	2
AMPK signaling pathway	0.0305205	CREB1;IRS1;MTOR;IGF1R	3
Amyotrophic lateral sclerosis (ALS)	0.0136724	BAD;RAC1;TP53	3
Apoptosis	0.0127853	FOS;RAF1;LMNB1	4
Apoptosis	0.0411408	LMNA;ITPR3	5
Autophagy	0.00380583	MTMR3;RRAGD;IGF1R	2
Autophagy	0.00860899	IRS1;BAD;PTEN;MTOR;IGF1R	3
Autophagy	0.00948148	PRKCD;PTEN;RAF1	4
Axon guidance	7.64707e-05	EFNB2;PAK1;SRC;LIMK1;PLCG2;PLCG1;RAC1;MET;PAK2	3
B cell receptor signaling pathway	6.10351e-06	LYN;JUN;SYK;BLNK;BTK;PLCG2;RAC1	3
B cell receptor signaling pathway	0.0243448	FOS;RAF1	4
Bacterial invasion of epithelial cells	6.39117e-07	SHC1;SRC;CAV2;CAV1;GAB1;RAC1;CBL;MET	3
Bladder cancer	2.7728e-06	SRC;MYC;ERBB2;MDM2;TP53;EGFR	3
Bladder cancer	0.00857467	ERBB2;RAF1	4
Breast cancer	2.01332e-10	JUN;SHC1;PTEN;BRCA1;ESR1;EGFR;MTOR;IGF1R;CDK6;MYC;KIT;ERBB2;PGR;TP53	3
Breast cancer	0.000143909	ERBB2;PTEN;PGR;FOS;RAF1	4
C-type lectin receptor signaling pathway	8.54433e-07	JUN;PAK1;SYK;SRC;STAT2;MAPKAPK2;PLCG2;MDM2;RELB	3
C-type lectin receptor signaling pathway	0.0488667	PRKCD;RAF1	4
Calcium signaling pathway	0.00258624	PDGFRB;PDGFRA;ERBB3;ERBB2;PLCG2;PLCG1;EGFR	3
Cell cycle	0.00348115	CDK2;CDK1;MCM2	2
Cell cycle	3.72946e-06	SMAD2;CDK6;MYC;PLK1;CDK2;MDM2;CDK1;CDC25C;TP53	3
Cell cycle	0.00272978	CDK2;ABL1;CDK1	5
Cellular senescence	4.1354e-06	SMAD2;CDK6;MYC;MAPKAPK2;CDK2;MDM2;CDK1;PTEN;TP53;MTOR	3
Cellular senescence	0.00557449	CDK2;CDK1;ITPR3	5
Central carbon metabolism in cancer	7.27631e-10	PDGFRB;PDGFRA;MYC;KIT;ERBB2;PTEN;TP53;MET;EGFR;MTOR	3
Central carbon metabolism in cancer	0.00141223	ERBB2;PTEN;RAF1	4
Chemokine signaling pathway	2.85984e-06	LYN;GSK3A;PAK1;GRK2;SHC1;SRC;BAD;STAT2;STAT3;RAC1;JAK2	3
Chemokine signaling pathway	0.0269462	GSK3A;PRKCD;RAF1	4
Choline metabolism in cancer	5.42423e-05	PDGFRB;PDGFRA;JUN;PLCG1;RAC1;EGFR;MTOR	3
Choline metabolism in cancer	0.0447373	FOS;RAF1	4
Chronic myeloid leukemia	9.62789e-06	CDK6;SHC1;BAD;MYC;MDM2;CBL;TP53	3
Cocaine addiction	0.0122692	ATF2;JUN;CREB1	3
Colorectal cancer	2.03547e-06	SMAD2;JUN;BAD;MYC;RAC1;TP53;EGFR;MTOR	3
Colorectal cancer	0.0346646	FOS;RAF1	4
Cushing syndrome	0.0184356	ATF2;CDK6;CREB1;CDK2;EGFR	3
Cushing syndrome	0.0475539	CDK2;ITPR3	5
DNA replication	0.00351269	LIG1;MCM2	2
Endocytosis	3.02861e-05	EEA1;SMAD2;PDGFRA;GRK2;CAV2;SRC;CAV1;MDM2;CBL;EGFR;IGF1R	3
Endometrial cancer	2.17381e-05	BAD;MYC;ERBB2;PTEN;TP53;EGFR	3
Endometrial cancer	0.00101467	ERBB2;PTEN;RAF1	4
Epithelial cell signaling in Helicobacter pylori infection	2.07545e-08	LYN;PAK1;JUN;SRC;PLCG2;RAC1;PLCG1;MET;EGFR	3
Epstein-Barr virus infection	1.47305e-10	LYN;JUN;SYK;STAT2;STAT3;RELB;CDK6;MYC;CDK2;BTK;PLCG2;MDM2;BLNK;RAC1;TP53;JAK1	3
ErbB signaling pathway	4.24018e-15	JUN;SHC1;SRC;BAD;GAB1;CBL;EGFR;MTOR;PAK1;ERBB3;MYC;ERBB2;PLCG2;PLCG1;PAK2	3
ErbB signaling pathway	0.0339316	ERBB2;RAF1	4
ErbB signaling pathway	0.00718774	ARAF;PAK4	6
Estrogen signaling pathway	0.0444319	CREB1;EBAG9	2
Estrogen signaling pathway	6.2682e-05	ATF2;JUN;CREB1;SHC1;SRC;PGR;ESR1;EGFR	3
Estrogen signaling pathway	7.14795e-06	NCOA2;HSP90AA1;PRKCD;PGR;FOS;RAF1	4
Fc epsilon RI signaling pathway	5.42022e-05	LYN;SYK;BTK;PLCG2;RAC1;PLCG1	3
Fc gamma R-mediated phagocytosis	3.14993e-05	LYN;PAK1;SYK;LIMK1;PLCG2;RAC1;PLCG1	3
Fc gamma R-mediated phagocytosis	0.00368848	MARCKS;PRKCD;RAF1	4
Fluid shear stress and atherosclerosis	0.00250834	JUN;CAV2;SRC;CAV1;RAC1;TP53	3
Focal adhesion	1.24404e-11	PDGFRB;PDGFRA;JUN;SHC1;CAV2;SRC;BAD;CAV1;PTEN;EGFR;IGF1R;PAK1;ERBB2;ZYX;RAC1;PAK2;MET	3
Focal adhesion	0.0303259	ERBB2;PTEN;RAF1	4
FoxO signaling pathway	0.0415539	CDK2;IGF1R	2
FoxO signaling pathway	6.23463e-06	SMAD2;IRS1;PLK1;CDK2;STAT3;MDM2;PTEN;EGFR;IGF1R	3
Gap junction	0.00174295	PDGFRB;PDGFRA;SRC;CDK1;EGFR	3
Gap junction	0.0361491	CSNK1D;RAF1	4
Gap junction	0.0167628	CDK1;ITPR3	5
Gastric cancer	2.17851e-06	SMAD2;SHC1;MYC;CDK2;ERBB2;GAB1;TP53;MET;EGFR;MTOR	3
Glioma	0.0145624	PLCG1;IGF1R	2
Glioma	8.5195e-12	PDGFRB;PDGFRA;CDK6;SHC1;PTEN;PLCG2;MDM2;PLCG1;TP53;EGFR;MTOR;IGF1R	3
Glioma	0.0269515	PTEN;RAF1	4
Glucagon signaling pathway	0.0225197	ITPR3;PPP4R3A	5
GnRH signaling pathway	0.00392094	MAP3K1;PRKCD;RAF1	4
Hepatitis B	8.04488e-09	SMAD2;ATF2;JUN;SRC;BAD;STAT2;STAT3;CREB1;MYC;CDK2;JAK2;TP53;JAK1	3
Hepatitis B	0.0180973	MAP3K1;FOS;RAF1	4
Hepatitis C	2.27539e-05	CDK6;BAD;MYC;STAT2;CDK2;STAT3;TP53;EGFR;JAK1	3
Hepatitis C	0.0475539	CDK2;PIAS1	5
Hepatocellular carcinoma	1.18462e-09	SMAD2;SHC1;BAD;PTEN;GAB1;EGFR;MTOR;IGF1R;CDK6;MYC;PLCG2;PLCG1;TP53;MET	3
Hepatocellular carcinoma	0.0261578	ACTL6A;ARAF	6
HIF-1 signaling pathway	0.0249912	PLCG1;IGF1R	2
HIF-1 signaling pathway	6.35146e-06	ERBB2;STAT3;PLCG2;PLCG1;EIF4E;EGFR;MTOR;IGF1R	3
Human cytomegalovirus infection	3.59416e-07	ATF2;PDGFRA;SRC;STAT3;EGFR;MTOR;CDK6;CREB1;MYC;MDM2;RAC1;TP53;JAK1	3
Human immunodeficiency virus 1 infection	8.1697e-06	JUN;PAK1;BAD;LIMK1;PLCG2;CDK1;PLCG1;RAC1;CDC25C;PAK2;MTOR	3
Human papillomavirus infection	0.000105826	PDGFRB;CDK6;CREB1;BAD;STAT2;CDK2;MDM2;PTEN;TP53;EGFR;MTOR;JAK1	3
Human papillomavirus infection	0.037954	NOTCH2;CDK2;SCRIB	5
Human T-cell leukemia virus 1 infection	1.78745e-06	SMAD2;ATF2;JUN;CREB1;LCK;MYC;CANX;CDK2;PTEN;TP53;JAK1;RELB	3
Human T-cell leukemia virus 1 infection	0.0385993	MAP3K1;PTEN;FOS	4
IL-17 signaling pathway	0.0399656	HSP90AA1;FOS	4
Inflammatory bowel disease (IBD)	0.0259721	SMAD2;JUN;STAT3	3
Influenza A	0.00687325	ATF2;JUN;STAT2;JAK2;AGFG1;JAK1	3
Inositol phosphate metabolism	0.047452	PI4KB;PI4K2A	1
Inositol phosphate metabolism	0.0141961	MTMR3;PLCG1	2
Inositol phosphate metabolism	0.0361791	PTEN;PLCG2;PLCG1	3
Insulin resistance	0.00423971	CREB1;IRS1;STAT3;PTEN;MTOR	3
Insulin signaling pathway	0.00233283	IRS1;SHC1;BAD;CBL;EIF4E;MTOR	3
JAK-STAT signaling pathway	5.96103e-07	PDGFRB;PDGFRA;MYC;STAT2;STAT3;JAK2;PRLR;EGFR;MTOR;GFAP;JAK1	3
Kaposi sarcoma-associated herpesvirus infection	4.18939e-12	LYN;JUN;SYK;SRC;STAT2;STAT3;MTOR;CDK6;CREB1;MYC;MAPKAPK2;PLCG2;PLCG1;RAC1;JAK2;TP53;JAK1	3
Leishmaniasis	0.0361791	JUN;JAK2;JAK1	3
Longevity regulating pathway	0.0259259	CREB1;IGF1R	2
Longevity regulating pathway	6.56453e-05	ATF2;CREB1;IRS1;TP53;EIF4E;MTOR;IGF1R	3
MAPK signaling pathway	5.58463e-09	PDGFRB;ATF2;PDGFRA;JUN;EGFR;RELB;IGF1R;PAK1;ERBB3;MYC;KIT;MAPKAPK2;ERBB2;RAC1;TP53;PAK2;MET	3
MAPK signaling pathway	0.0180586	MAP3K1;ERBB2;FOS;RAF1	4
Measles	6.59883e-05	JUN;CDK6;BAD;STAT2;CDK2;STAT3;TP53;JAK1	3
Melanoma	2.05394e-09	PDGFRB;PDGFRA;CDK6;BAD;PTEN;MDM2;TP53;MET;EGFR;IGF1R	3
Melanoma	0.0249862	PTEN;RAF1	4
MicroRNAs in cancer	1.63407e-11	PDGFRB;HDAC4;PDGFRA;IRS1;SHC1;STAT3;PTEN;BRCA1;CDC25C;EGFR;MTOR;CDK6;ERBB3;MYC;ERBB2;PLCG2;MDM2;PLCG1;TP53;MET	3
MicroRNAs in cancer	0.0188733	MARCKS;ERBB2;PTEN;RAF1	4
Mitophagy	0.0259721	JUN;SRC;TP53	3
mRNA surveillance pathway	0.000894859	RBM8A;ACIN1;CASC3;SRRM1	1
mTOR signaling pathway	0.00390176	IRS1;PTEN;EIF4E;EIF4B;MTOR;IGF1R	3
Natural killer cell mediated cytotoxicity	0.000312624	PAK1;SYK;SHC1;LCK;PLCG2;PLCG1;RAC1	3
Necroptosis	0.0409573	HSP90AB1;CHMP3;IFNAR1	1
Neurotrophin signaling pathway	2.53631e-08	JUN;IRS1;SHC1;BAD;MAPKAPK2;PLCG2;GAB1;FRS2;PLCG1;RAC1;TP53	3
Neurotrophin signaling pathway	0.00777137	MAP3K1;PRKCD;RAF1	4
NF-kappa B signaling pathway	4.32542e-06	LYN;SYK;LCK;BLNK;BTK;PLCG2;PLCG1;RELB	3
Non-small cell lung cancer	2.60404e-07	CDK6;BAD;ERBB2;STAT3;PLCG2;PLCG1;TP53;EGFR	3
Non-small cell lung cancer	0.0212429	ERBB2;RAF1	4
Oocyte meiosis	0.00356065	CDK2;CDK1;IGF1R	2
Oocyte meiosis	0.00146609	PLK1;CDK2;CDK1;PGR;CDC25C;IGF1R	3
Oocyte meiosis	0.00279254	CDK2;CDK1;ITPR3	5
Osteoclast differentiation	4.99925e-08	JUN;CREB1;SYK;LCK;STAT2;BTK;PLCG2;BLNK;RAC1;JAK1;RELB	3
p53 signaling pathway	0.0134757	CDK2;CDK1	2
p53 signaling pathway	7.49023e-05	CDK6;CDK2;PTEN;CDK1;MDM2;TP53	3
p53 signaling pathway	0.0114496	CDK2;CDK1	5
Pancreatic cancer	3.09546e-09	SMAD2;CDK6;BAD;ERBB2;STAT3;RAC1;TP53;EGFR;MTOR;JAK1	3
Pancreatic cancer	0.0269515	ERBB2;RAF1	4
Pathways in cancer	1.45354e-11	PTEN;CBL;EGFR;IGF1R;MYC;ERBB2;PLCG2;PLCG1;RAC1;JAK2;JAK1;PDGFRB;SMAD2;PDGFRA;JUN;BAD;STAT2;STAT3;ESR1;MTOR;CDK6;KIT;CDK2;MDM2;TP53;MET	3
Pathways in cancer	0.00920434	HSP90AA1;ERBB2;PTEN;FOS;RAF1;PML	4
Pathways in cancer	0.0308756	NOTCH2;CDK2;ABL1;CCDC6	5
Phosphatidylinositol signaling system	0.0012249	PPIP5K1;PPIP5K2;PI4KB;PI4K2A	1
Phosphatidylinositol signaling system	0.0245292	MTMR3;PLCG1	2
Phospholipase D signaling pathway	2.04956e-06	PDGFRB;PDGFRA;SYK;SHC1;KIT;PLCG2;GAB1;PLCG1;EGFR;MTOR	3
PI3K-Akt signaling pathway	1.34527e-16	ATF2;IRS1;PTEN;BRCA1;EGFR;IGF1R;ERBB3;MYC;ERBB2;RAC1;JAK2;EIF4E;EIF4B;JAK1;PDGFRB;PDGFRA;SYK;BAD;PRLR;MTOR;CDK6;CREB1;KIT;CDK2;MDM2;TP53;MET	3
PI3K-Akt signaling pathway	0.0324231	HSP90AA1;ERBB2;PTEN;RAF1	4
Platelet activation	0.00755815	LYN;SYK;SRC;BTK;PLCG2	3
Primary immunodeficiency	0.00563661	LCK;BLNK;BTK	3
Progesterone-mediated oocyte maturation	0.00183762	CDK2;CDK1;IGF1R	2
Progesterone-mediated oocyte maturation	0.000431811	PLK1;CDK2;CDK1;PGR;CDC25C;IGF1R	3
Progesterone-mediated oocyte maturation	0.00467118	HSP90AA1;PGR;RAF1	4
Progesterone-mediated oocyte maturation	0.0209143	CDK2;CDK1	5
Prolactin signaling pathway	6.38854e-05	SHC1;SRC;STAT3;JAK2;PRLR;ESR1	3
Prolactin signaling pathway	0.0237104	FOS;RAF1	4
Prostate cancer	0.00173332	CREB1;CDK2;IGF1R	2
Prostate cancer	1.92715e-10	PDGFRB;PDGFRA;CREB1;BAD;CDK2;ERBB2;MDM2;PTEN;TP53;EGFR;MTOR;IGF1R	3
Prostate cancer	0.000333805	HSP90AA1;ERBB2;PTEN;RAF1	4
Proteoglycans in cancer	3.68647e-18	SMAD2;CAV2;SRC;CAV1;STAT3;GAB1;FRS2;CBL;ESR1;EGFR;MTOR;IGF1R;PAK1;ERBB3;MYC;ERBB2;PLCG2;MDM2;PLCG1;RAC1;TP53;MET;EIF4B	3
Rap1 signaling pathway	3.74616e-05	PDGFRB;PDGFRA;SRC;KIT;PLCG1;RAC1;SIPA1L3;MET;EGFR;IGF1R	3
Ras signaling pathway	7.35752e-08	PDGFRB;PDGFRA;SHC1;BAD;GAB1;EGFR;IGF1R;PAK1;KIT;PLCG2;PLCG1;RAC1;PAK2;MET	3
Regulation of actin cytoskeleton	0.00126614	PDGFRB;PDGFRA;PAK1;SRC;LIMK1;RAC1;PAK2;EGFR	3
Regulation of actin cytoskeleton	0.0407385	ARAF;PAK4	6
Relaxin signaling pathway	0.000298356	SMAD2;ATF2;JUN;CREB1;SHC1;SRC;EGFR	3
Renal cell carcinoma	5.03401e-06	PAK1;JUN;BAD;GAB1;RAC1;MET;PAK2	3
Renal cell carcinoma	0.00479404	ARAF;PAK4	6
RNA transport	0.00109297	EIF5B;RBM8A;ACIN1;CASC3;SRRM1	1
Signaling pathways regulating pluripotency of stem cells	0.0004476	SMAD2;SMAD1;MYC;STAT3;JAK2;IGF1R;JAK1	3
Small cell lung cancer	0.00222321	CDK6;MYC;CDK2;PTEN;TP53	3
Spliceosome	0.0253365	RBM17;RBM8A;ACIN1	1
T cell receptor signaling pathway	0.00318235	JUN;PAK1;LCK;PLCG1;PAK2	3
T cell receptor signaling pathway	0.0049392	ZAP70;FOS;RAF1	4
Th1 and Th2 cell differentiation	0.00212025	JUN;LCK;PLCG1;JAK2;JAK1	3
Th1 and Th2 cell differentiation	0.0391905	ZAP70;FOS	4
Th17 cell differentiation	1.04944e-05	SMAD2;JUN;LCK;STAT3;PLCG1;JAK2;MTOR;JAK1	3
Th17 cell differentiation	0.00579831	ZAP70;HSP90AA1;FOS	4
Thyroid hormone signaling pathway	2.15231e-07	NCOR1;SRC;BAD;MYC;PLCG2;MDM2;PLCG1;TP53;ESR1;MTOR	3
Thyroid hormone synthesis	0.0361791	ATF2;CREB1;CANX	3
Tight junction	0.0262129	JUN;SRC;ERBB2;RAC1;TJP3	3
Tight junction	0.0267369	SCRIB;TJP2	6
Toxoplasmosis	0.0252011	BAD;STAT3;JAK2;JAK1	3
Transcriptional misregulation in cancer	0.00243609	SMAD1;NCOR1;MYC;MDM2;TP53;MET;IGF1R	3
Tuberculosis	0.0019628	EEA1;CREB1;SYK;SRC;BAD;JAK2;JAK1	3
Ubiquitin mediated proteolysis	0.0268209	CDC23;UBE2O;BRCA1	1
VEGF signaling pathway	2.40033e-05	SRC;BAD;MAPKAPK2;PLCG2;RAC1;PLCG1	3
Viral carcinogenesis	0.00147301	HDAC5;CREB1;CDK2;CDK1	2
Viral carcinogenesis	1.46012e-11	LYN;HDAC4;ATF2;JUN;SYK;SRC;BAD;STAT3;CDK6;CREB1;MAPKAPK2;CDK2;CDK1;MDM2;RAC1;TP53;JAK1	3
Viral carcinogenesis	0.0104085	CDK2;CDK1;SCRIB	5

## Sheet: Supp Table S3
Term	Peak time	P-value	Adjusted P-value	Z-score	Combined Score	Genes
A band (GO:0031672)	0	0.0399104	0.179328	3.39796	-5.83953	HDAC4
acetylcholine-gated channel complex (GO:0005892)	15	0.0904782	0.22835	4.13676	-6.10949	STXBP5
acetylcholine-gated channel complex (GO:0005892)	30	0.0681066	0.311345	0.0745195	-0.0869534	STXBP5
acetyltransferase complex (GO:1902493)	5	0.339303	0.426361	1.26493	-1.07832	UBAP2L
acetyltransferase complex (GO:1902493)	60	0.360628	0.456021	1.33955	-1.05184	UBAP2L
acrosomal membrane (GO:0002080)	0	0.0554331	0.179328	2.71407	-4.66422	CAV2
acrosomal membrane (GO:0002080)	5	0.0643473	0.25265	2.18802	-3.01016	CAV1
acrosomal vesicle (GO:0001669)	60	0.0321248	0.132066	-0.850426	1.72165	ITGB1;KIT
acrosomal vesicle (GO:0001669)	1	0.174523	0.283115	0.372663	-0.470265	CTNNA1
acrosomal vesicle (GO:0001669)	5	0.226578	0.369243	1.15893	-1.15465	KIT
actin cytoskeleton (GO:0015629)	15	0.000824875	0.012491	-2.05073	8.98785	ZNF185;AHNAK;CFL2;CFL1;EZR;SNCA
actin cytoskeleton (GO:0015629)	1	0.151323	0.273712	-0.70665	0.915591	AHNAK;CTNNA1
actin cytoskeleton (GO:0015629)	5	0.235925	0.369358	0.148676	-0.14808	EZR;CTTNBP2NL
actin cytoskeleton (GO:0015629)	60	0.262991	0.373523	0.474515	-0.46729	AHNAK;ABL1
actin cytoskeleton (GO:0015629)	30	0.193023	0.374557	-0.66592	0.653942	ABL1;MYO9B
actin cytoskeleton (GO:0015629)	360	0.31698	0.440602	0.393055	-0.322153	MARCKS;CALD1
actin filament (GO:0005884)	15	0.0269601	0.127012	-0.872882	1.80117	EZR;MARK2
actin filament (GO:0005884)	5	0.19268	0.347188	1.29707	-1.37216	EZR
actin filament (GO:0005884)	30	0.170484	0.366165	0.177096	-0.177924	FKBP15
actin filament (GO:0005884)	360	0.232676	0.371885	1.68207	-1.66385	MARK2
actin filament bundle (GO:0032432)	15	0.00408853	0.0361153	-1.58203	5.25398	PXN;ZYX;MYH14
actin filament bundle (GO:0032432)	360	0.0439548	0.200477	-1.1167	1.7946	PTK2;MYL12A
actin filament bundle (GO:0032432)	5	0.0298301	0.215931	-1.52386	2.33577	MYH14;PTK2
actin filament bundle (GO:0032432)	0	0.204255	0.288452	1.52987	-1.90198	PXN
actin filament bundle (GO:0032432)	1	0.180378	0.289398	0.366544	-0.454497	PTK2
actin filament bundle (GO:0032432)	60	0.249908	0.36283	1.6462	-1.66896	CRYAB
actomyosin (GO:0042641)	15	0.00562956	0.0426238	-1.49291	4.71064	PXN;ZYX;MYH14
actomyosin (GO:0042641)	0	0.0278225	0.150086	-1.33011	2.52262	HDAC4;PXN
actomyosin (GO:0042641)	360	0.0540959	0.218034	-1.05878	1.61263	PTK2;MYL12A
actomyosin (GO:0042641)	5	0.0368963	0.221513	-1.43864	2.16843	MYH14;PTK2
actomyosin (GO:0042641)	1	0.200553	0.305008	0.35216	-0.41816	PTK2
Ada2/Gcn5/Ada3 transcription activator complex (GO:0005671)	60	0.0787612	0.188259	4.44132	-7.41674	UBAP2L
Ada2/Gcn5/Ada3 transcription activator complex (GO:0005671)	5	0.0732007	0.258914	1.88958	-2.55331	UBAP2L
adherens junction (GO:0005912)	1	1.21163e-05	0.000294831	-2.26991	18.4523	EFNB2;MAP2K1;AHNAK;PRKAR2A;CTNNA1;PTK2;EGFR;JAK1;MAPK3
adherens junction (GO:0005912)	15	1.73023e-05	0.000524061	-2.26991	17.1466	CAP1;ZNF185;AHNAK;CFL1;PXN;ZYX;VIM;EZR;SNTB2;MAPK3;PAK4
adherens junction (GO:0005912)	5	0.000134264	0.00427407	-2.26991	12.3828	NPM1;CTTN;CAV1;HSPB1;EZR;ADD1;PTK2;EGFR;PAK4
adherens junction (GO:0005912)	60	0.000243087	0.00595562	-2.23053	11.4279	ITGB1;MAP2K1;MAP2K2;AHNAK;DLG5;CTNND1;LIMK1;HYOU1;EGFR
adherens junction (GO:0005912)	360	0.0103431	0.0881574	-1.97457	4.7955	MARCKS;LASP1;RPS3;EBAG9;TNS3;PTK2;PLEC
adherens junction (GO:0005912)	0	0.0250249	0.143328	-1.75799	3.41511	MAP2K1;NPM1;PXN;HSPB1;SCRIB
adherens junction (GO:0005912)	30	0.238202	0.381784	-0.438823	0.422542	ITGA4;HSPB1;SCRIB
alpha-amino-3-hydroxy-5-methyl-4-isoxazolepropionic acid selective glutamate receptor complex (GO:0032281)	5	0.128771	0.289357	1.53287	-1.90091	GRIA1
AMP-activated protein kinase complex (GO:0031588)	1	0.0348371	0.118284	3.93093	-8.39123	PRKAR2A
AMP-activated protein kinase complex (GO:0031588)	0	0.0399104	0.179328	3.63069	-6.23948	PRKAA1
anchoring junction (GO:0070161)	1	1.58005e-05	0.000329554	-2.25654	18.0924	EFNB2;MAP2K1;AHNAK;PRKAR2A;CTNNA1;PTK2;EGFR;JAK1;MAPK3
anchoring junction (GO:0070161)	15	2.35125e-05	0.000553849	-2.2172	16.6259	CAP1;ZNF185;AHNAK;CFL1;PXN;ZYX;VIM;EZR;SNTB2;MAPK3;PAK4
anchoring junction (GO:0070161)	5	0.000172463	0.00470577	-2.25654	12.0927	NPM1;CTTN;CAV1;HSPB1;EZR;ADD1;PTK2;EGFR;PAK4
anchoring junction (GO:0070161)	60	0.000310789	0.00676829	-2.2172	11.076	ITGB1;MAP2K1;MAP2K2;AHNAK;DLG5;CTNND1;LIMK1;HYOU1;EGFR
anchoring junction (GO:0070161)	360	0.0122697	0.0896854	-1.92217	4.63521	MARCKS;LASP1;RPS3;EBAG9;TNS3;PTK2;PLEC
anchoring junction (GO:0070161)	0	0.0283946	0.150086	-1.70581	3.23516	MAP2K1;NPM1;PXN;HSPB1;SCRIB
anchoring junction (GO:0070161)	30	0.0972995	0.317713	-1.43045	1.64017	ITGA4;HSPB1;PKP4;SCRIB
AP-type membrane coat adaptor complex (GO:0030119)	1	0.132374	0.254297	0.498471	-0.682533	EGFR
AP-type membrane coat adaptor complex (GO:0030119)	60	0.185577	0.305657	2.1788	-2.58251	EGFR
AP-type membrane coat adaptor complex (GO:0030119)	5	0.173221	0.337604	1.35817	-1.47481	EGFR
AP-type membrane coat adaptor complex (GO:0030119)	30	0.15305	0.354898	0.185852	-0.192529	SYNRG
AP-type membrane coat adaptor complex (GO:0030119)	360	0.209725	0.359804	1.78802	-1.82771	SYNRG
apical part of cell (GO:0045177)	0	0.050696	0.179328	-1.13253	1.94629	ITPR3;PRKCA
apical part of cell (GO:0045177)	15	0.08769	0.226711	-0.363582	0.539585	APP;EZR
apical part of cell (GO:0045177)	5	0.0665142	0.25265	-1.13253	1.55807	DAB1;EZR
apical part of cell (GO:0045177)	1	0.268718	0.356661	0.288855	-0.2978	PRKCA
apical plasma membrane (GO:0016324)	5	0.00042943	0.00916938	-2.11852	9.93984	CAV1;EZR;PTK2;TJP3;EGFR;SHANK2
apical plasma membrane (GO:0016324)	60	0.0207189	0.101523	-1.48339	3.39322	ERBB3;ERBB2;PRKCZ;EGFR
apical plasma membrane (GO:0016324)	360	0.0321927	0.172001	-1.58263	2.78584	PRKCI;ERBB2;PTK2;TJP3
apical plasma membrane (GO:0016324)	1	0.161228	0.273712	-0.570403	0.739058	PTK2;EGFR
apical plasma membrane (GO:0016324)	0	0.19952	0.286032	0.263198	-0.329432	PRKAA1;HSP90AB1
apical plasma membrane (GO:0016324)	15	0.311909	0.416465	0.858627	-0.752117	EZR;TJP3
apical plasma membrane (GO:0016324)	30	0.570035	0.630174	0.58076	-0.268171	HSP90AB1
asymmetric synapse (GO:0032279)	5	0.0418481	0.221513	3.43036	-5.17049	ARFGEF2
autophagic vacuole (GO:0005776)	0	0.115098	0.215082	2.12747	-3.26936	HTT
autophagic vacuole (GO:0005776)	60	0.142641	0.254161	2.63772	-3.61312	HTT
axon (GO:0030424)	15	0.00228792	0.0269466	-1.87688	6.78286	APP;GAP43;PAK1;MYH14;SNCA
axon (GO:0030424)	60	0.0515273	0.168322	-1.02848	1.83263	STAT1;HTT;MAF1
axon (GO:0030424)	1	0.1132	0.232778	-0.806284	1.1753	PAK1;CANX
axon (GO:0030424)	5	0.180524	0.342968	-0.220485	0.235945	STAT1;MYH14
axon (GO:0030424)	30	0.146056	0.354076	-0.907284	0.941983	FKBP15;MAPT
axon (GO:0030424)	0	0.485014	0.530933	1.17331	-0.742848	HTT
axon part (GO:0033267)	60	0.0323427	0.132066	-1.26173	2.55432	NTRK2;TH;PRKCZ
axon part (GO:0033267)	5	0.134154	0.294522	-0.453887	0.554832	GRIA1;TPX2
axon part (GO:0033267)	0	0.422087	0.470399	1.18251	-0.891823	TH
axon part (GO:0033267)	30	0.427914	0.543383	0.353957	-0.215893	EEA1
axon part (GO:0033267)	15	0.528035	0.611713	1.53465	-0.754269	SNCA
axon part (GO:0033267)	360	0.546753	0.623343	1.14109	-0.539344	GRIN1
axoneme (GO:0005930)	30	0.184177	0.368354	0.244541	-0.244226	MAPT
axoneme part (GO:0044447)	5	0.12044	0.283352	1.5403	-1.94242	ARFGEF2
BAF-type complex (GO:0090544)	360	0.00601246	0.0749553	-1.77389	4.59592	RB1;ACTL6A
BAF-type complex (GO:0090544)	60	0.0928331	0.204441	3.63567	-5.77154	RB1
BAF-type complex (GO:0090544)	15	0.100577	0.236914	3.63567	-5.23558	RB1
BAF-type complex (GO:0090544)	5	0.0863264	0.269319	1.3695	-1.79659	RB1
BAF-type complex (GO:0090544)	30	0.0758134	0.317713	-0.238747	0.27375	RB1
basal part of cell (GO:0045178)	0	0.0515756	0.179328	3.11647	-5.35577	H2AFX
basement membrane (GO:0005604)	60	0.330259	0.434434	1.411	-1.17637	ITGB1
basolateral plasma membrane (GO:0016323)	5	0.00455806	0.0544119	-1.87597	5.46128	CAV1;SLC12A6;EZR;EGFR
basolateral plasma membrane (GO:0016323)	60	0.0354328	0.136173	-1.16077	2.31437	ERBB3;ERBB2;EGFR
basolateral plasma membrane (GO:0016323)	0	0.110721	0.209015	-0.200355	0.313626	HSP90AB1;SCRIB
basolateral plasma membrane (GO:0016323)	30	0.114125	0.326071	-1.0586	1.18631	HSP90AB1;SCRIB
basolateral plasma membrane (GO:0016323)	1	0.390603	0.456225	0.351372	-0.275746	EGFR
basolateral plasma membrane (GO:0016323)	360	0.560009	0.623343	1.23005	-0.581393	ERBB2
basolateral plasma membrane (GO:0016323)	15	0.541143	0.62349	1.557	-0.73556	EZR
beta-catenin destruction complex (GO:0030877)	60	0.0548287	0.170578	5.76879	-10.2025	GSK3A
beta-catenin destruction complex (GO:0030877)	15	0.0595067	0.20681	5.76879	-9.09134	GSK3A
BLOC complex (GO:0031082)	30	0.0834576	0.317713	-0.0530085	0.06078	PI4K2A
BLOC-1 complex (GO:0031083)	30	0.0642296	0.308133	0.0467928	-0.0550855	PI4K2A
BRCA1-A complex (GO:0070531)	30	0.0366435	0.308133	0.401959	-0.473196	BRCA1
brush border (GO:0005903)	0	0.0968614	0.20783	2.11523	-3.32309	ITPR3
brush border (GO:0005903)	5	0.112031	0.277896	1.64518	-2.10666	DAB1
brush border membrane (GO:0031526)	0	0.171059	0.270478	1.55709	-2.03599	HSP90AB1
brush border membrane (GO:0031526)	5	0.196518	0.347545	1.29175	-1.3652	SHANK2
brush border membrane (GO:0031526)	30	0.173928	0.366165	0.197213	-0.198134	HSP90AB1
Cajal body (GO:0015030)	1	0.104173	0.223666	0.671204	-1.0052	WRAP53
Cajal body (GO:0015030)	5	0.137024	0.296201	1.69734	-2.06518	SRRM2
Cajal body (GO:0015030)	360	0.166693	0.324705	2.10779	-2.37092	SRRM2
cAMP-dependent protein kinase complex (GO:0005952)	1	0.0348371	0.118284	3.38804	-7.23233	PRKAR2A
catalytic step 2 spliceosome (GO:0071013)	360	0.0127062	0.0896854	-1.59789	3.85323	SRRM2;HNRNPC;SRRM1
catalytic step 2 spliceosome (GO:0071013)	30	0.0452355	0.308133	-1.74045	2.04889	RBM8A;SRRM1
catalytic step 2 spliceosome (GO:0071013)	5	0.320086	0.420658	1.20568	-1.04404	SRRM2
catalytic step 2 spliceosome (GO:0071013)	60	0.340537	0.442021	1.372	-1.12009	SRRM1
caveola (GO:0005901)	1	0.00129414	0.0104969	-1.82172	8.30099	IRS1;MAPK3;IGF1R
caveola (GO:0005901)	60	0.00371939	0.0318355	-1.73614	5.98478	IRS1;INSR;JAK2
caveola (GO:0005901)	0	0.0246798	0.143328	-1.4794	2.87391	CAV2;INSR
caveola (GO:0005901)	15	0.0438771	0.182391	-0.880328	1.49797	SRC;MAPK3
caveola (GO:0005901)	5	0.0327853	0.215931	-1.50792	2.31134	CAV1;IGF1R
caveola (GO:0005901)	30	0.217447	0.380419	0.203704	-0.196876	IRS1
CCR4-NOT complex (GO:0030014)	60	0.0787612	0.188259	4.67459	-7.80629	TNKS1BP1
CCR4-NOT complex (GO:0030014)	360	0.0897762	0.247035	3.34876	-4.68232	TNKS1BP1
CD40 receptor complex (GO:0035631)	1	0.0416606	0.121649	3.33597	-7.0276	CHUK
cell body (GO:0044297)	5	0.0176188	0.160247	-1.89104	3.46256	GRIA1;DAB1;EZR;SHANK2;GFAP
cell body (GO:0044297)	0	0.0403193	0.179328	-1.50502	2.58644	MAP2;RPS6;ITPR3;PRKCA
cell body (GO:0044297)	1	0.309481	0.379165	0.000434407	-0.000421281	CANX;PRKCA
cell body (GO:0044297)	360	0.28571	0.417404	0.174141	-0.152147	MAP1S;MAP2;STRN
cell body (GO:0044297)	60	0.484484	0.545741	1.06197	-0.643143	NTRK2;UBXN1
cell body (GO:0044297)	30	0.73451	0.768115	0.656659	-0.173237	PI4K2A
cell body (GO:0044297)	15	0.83187	0.847868	1.7182	-0.283555	EZR
cell cortex (GO:0005938)	5	0.00784169	0.0881037	-1.88237	4.57274	CTTN;CAV1;NCL
cell cortex (GO:0005938)	1	0.0363265	0.120538	-1.24114	2.62599	MAP2K1;CLASP1
cell cortex (GO:0005938)	60	0.0700966	0.17614	-0.433662	0.753042	MAP2K1;MAP2K2
cell cortex (GO:0005938)	15	0.0810648	0.216041	-0.409912	0.628103	PRKD1;SNCA
cell cortex (GO:0005938)	360	0.0886468	0.247035	-0.813651	1.13767	MARCKS;ADD3
cell cortex (GO:0005938)	0	0.290418	0.348879	1.37129	-1.44401	MAP2K1
cell cortex (GO:0005938)	30	0.294903	0.413898	0.421315	-0.371657	MYO9B
cell cortex part (GO:0044448)	15	0.00315389	0.0319633	-1.86377	6.41726	CAP1;CFL1;EZR;MARK2
cell cortex part (GO:0044448)	360	0.0254558	0.153556	-1.6187	3.03295	LASP1;CALD1;MARK2
cell cortex part (GO:0044448)	1	0.314239	0.379165	0.386353	-0.374679	CLASP1
cell cortex part (GO:0044448)	5	0.396699	0.461735	1.32205	-1.02163	EZR
cell cortex part (GO:0044448)	60	0.420356	0.508579	1.27749	-0.863754	PRKCZ
cell division site part (GO:0032155)	0	0.107847	0.20783	2.34965	-3.69138	PKN1
cell division site part (GO:0032155)	5	0.124616	0.283352	1.54692	-1.95077	ZFYVE19
cell division site part (GO:0032155)	360	0.151842	0.315473	2.00562	-2.31385	ZFYVE19
cell leading edge (GO:0031252)	30	0.000434634	0.0347707	-2.48944	8.36196	ABL1;RAPH1;SCRIB
cell leading edge (GO:0031252)	60	0.0137392	0.0792022	-1.04072	2.639	ABL1;PRKCZ
cell leading edge (GO:0031252)	0	0.129426	0.232465	2.03781	-2.97321	SCRIB
cell leading edge (GO:0031252)	15	0.172871	0.318683	2.62636	-3.00339	VIM
cell leading edge (GO:0031252)	360	0.181288	0.342434	1.902	-2.03833	PRKCI
cell periphery (GO:0071944)	15	0.144668	0.278815	3.08384	-3.9387	PRKCE
cell pole (GO:0060187)	15	0.0542446	0.191664	6.49234	-10.7254	EZR
cell pole (GO:0060187)	5	0.0463902	0.221513	3.03556	-4.57542	EZR
cell pole (GO:0060187)	30	0.0406327	0.308133	-0.120631	0.14201	PI4K2A
cell projection cytoplasm (GO:0032838)	1	0.0012495	0.0104969	-1.13418	5.16807	MAP2K1;CANX
cell projection cytoplasm (GO:0032838)	60	0.0692607	0.17614	4.29609	-7.46006	MAP2K1
cell projection cytoplasm (GO:0032838)	0	0.0554331	0.179328	2.33763	-4.01731	MAP2K1
cell projection cytoplasm (GO:0032838)	30	0.056428	0.308133	-0.154948	0.182408	MAP2K4
cell projection membrane (GO:0031253)	5	0.0682452	0.25265	-1.37847	1.89644	GRIA1;EZR;SHANK2
cell projection membrane (GO:0031253)	360	0.111322	0.270353	-0.82333	1.07694	WWC1;RPS3;GRIN1
cell projection membrane (GO:0031253)	60	0.268688	0.37887	0.451447	-0.438158	ITGB1;BMX
cell projection membrane (GO:0031253)	15	0.301632	0.411306	0.780422	-0.69334	GAP43;EZR
cell projection membrane (GO:0031253)	0	0.554282	0.589322	1.17108	-0.619246	HSP90AB1
cell projection membrane (GO:0031253)	30	0.560888	0.630174	0.472008	-0.217954	HSP90AB1
cell surface (GO:0009986)	0	0.0331363	0.170284	-1.64724	2.91608	NOTCH2;HSP90AB1;RPS6KB1;CAV2;GRIN2B
cell surface (GO:0009986)	60	0.188413	0.307741	-0.0173953	0.0205002	ITGB1;NTRK2;CRYAB;EGFR
cell surface (GO:0009986)	30	0.273985	0.394933	-0.192021	0.178395	HSP90AB1;ITGA4;SORT1
cell surface (GO:0009986)	5	0.346541	0.429801	0.642303	-0.542381	GRIA1;RPS6KB1;EGFR
cell surface (GO:0009986)	15	0.444577	0.538573	1.04976	-0.649626	APP;RPS6KB1;PRLR
cell surface (GO:0009986)	1	0.793759	0.816118	0.409468	-0.0832022	EGFR
cell surface (GO:0009986)	360	0.92697	0.952436	1.18558	-0.0577764	GRIN1
cell surface furrow (GO:0097610)	0	0.0968614	0.20783	2.34111	-3.67797	PKN1
cell surface furrow (GO:0097610)	5	0.112031	0.277896	1.84005	-2.3562	ZFYVE19
cell surface furrow (GO:0097610)	360	0.136728	0.300803	2.34111	-2.81238	ZFYVE19
cell-cell adherens junction (GO:0005913)	60	0.0259416	0.115558	-0.896754	1.93518	DLG5;CTNND1
cell-cell adherens junction (GO:0005913)	1	0.15671	0.273712	0.30296	-0.392539	CTNNA1
cell-cell adherens junction (GO:0005913)	0	0.177805	0.27642	1.50267	-1.93219	SCRIB
cell-cell adherens junction (GO:0005913)	30	0.180775	0.368354	0.205686	-0.205421	SCRIB
cell-cell adherens junction (GO:0005913)	15	0.235158	0.370091	1.85935	-1.8482	ZYX
cell-cell contact zone (GO:0044291)	1	0.000603617	0.00677908	-1.85844	9.2809	PAK1;AHNAK;CTNNA1
cell-cell contact zone (GO:0044291)	60	0.0230555	0.10509	-0.90287	2.03411	ITGB1;AHNAK
cell-cell contact zone (GO:0044291)	15	0.0269601	0.127012	-0.804018	1.65907	PAK1;AHNAK
cell-cell contact zone (GO:0044291)	30	0.170484	0.366165	0.118602	-0.119157	PKP4
cell-cell junction (GO:0005911)	60	1.27886e-06	0.000125328	-2.3275	20.9116	ITGB1;PRKCG;MAP2K2;PRKCH;AHNAK;LCK;DLG5;KIT;CTNND1;PRKCD;PRKCZ
cell-cell junction (GO:0005911)	15	1.97759e-05	0.000524061	-2.20966	16.6915	APP;PAK1;AHNAK;LCK;CFL1;ZYX;PRKD1;PLCG1;TJP3;PARD3B
cell-cell junction (GO:0005911)	360	0.000873001	0.0272085	-2.24894	8.10568	ZAP70;PRKCD;AKT1;STRN;PIK3R1;ADD3;TJP3;TJP2
cell-cell junction (GO:0005911)	1	0.00678195	0.0412569	-1.89542	6.04247	PAK1;AHNAK;PRKCD;CTNNA1;AKT1
cell-cell junction (GO:0005911)	5	0.215328	0.360952	-0.147459	0.150262	PRKCG;KIT;TJP3
cell-cell junction (GO:0005911)	30	0.16397	0.366165	-0.972338	0.976881	ITGA4;PKP4;SCRIB
cell-cell junction (GO:0005911)	0	0.749824	0.766395	1.18806	-0.316092	SCRIB
cell-substrate adherens junction (GO:0005924)	1	4.58055e-06	0.00014608	-2.32704	20.5509	EFNB2;MAP2K1;AHNAK;PRKAR2A;CTNNA1;EGFR;PTK2;JAK1;MAPK3
cell-substrate adherens junction (GO:0005924)	15	5.59652e-06	0.000262932	-2.32704	19.1832	CAP1;ZNF185;AHNAK;PXN;CFL1;ZYX;VIM;EZR;SNTB2;PAK4;MAPK3
cell-substrate adherens junction (GO:0005924)	5	5.34024e-05	0.00277298	-2.34703	13.8189	NPM1;CTTN;CAV1;HSPB1;EZR;EGFR;PTK2;ADD1;PAK4
cell-substrate adherens junction (GO:0005924)	60	0.00254352	0.0293253	-2.06713	7.29555	ITGB1;MAP2K1;MAP2K2;AHNAK;LIMK1;HYOU1;EGFR
cell-substrate adherens junction (GO:0005924)	360	0.00547193	0.0749553	-2.14711	5.56286	LASP1;MARCKS;RPS3;TNS3;EBAG9;PTK2;PLEC
cell-substrate adherens junction (GO:0005924)	0	0.0590801	0.180124	-1.22744	2.10396	MAP2K1;NPM1;PXN;HSPB1
cell-substrate adherens junction (GO:0005924)	30	0.441314	0.547366	0.172059	-0.103689	ITGA4;HSPB1
cell-substrate junction (GO:0030055)	1	5.00275e-06	0.00014608	-2.32401	20.5241	EFNB2;MAP2K1;AHNAK;PRKAR2A;CTNNA1;PTK2;EGFR;JAK1;MAPK3
cell-substrate junction (GO:0030055)	15	6.20123e-06	0.000262932	-2.32401	19.1582	CAP1;ZNF185;AHNAK;PXN;CFL1;ZYX;VIM;EZR;SNTB2;MAPK3;PAK4
cell-substrate junction (GO:0030055)	5	5.80729e-05	0.00277298	-2.34394	13.8007	NPM1;CTTN;CAV1;HSPB1;EZR;ADD1;PTK2;EGFR;PAK4
cell-substrate junction (GO:0030055)	60	0.00270321	0.0294349	-2.06494	7.28011	ITGB1;MAP2K1;MAP2K2;AHNAK;LIMK1;HYOU1;EGFR
cell-substrate junction (GO:0030055)	360	0.00580083	0.0749553	-2.14466	5.55651	MARCKS;LASP1;RPS3;EBAG9;TNS3;PTK2;PLEC
cell-substrate junction (GO:0030055)	0	0.0610286	0.180124	-1.1881	2.03653	MAP2K1;NPM1;PXN;HSPB1
cell-substrate junction (GO:0030055)	30	0.446957	0.54762	0.167015	-0.100572	ITGA4;HSPB1
centriolar satellite (GO:0034451)	360	0.0951151	0.247035	2.92722	-4.09291	PAX2
centrosome (GO:0005813)	1	0.0392752	0.121649	-1.4872	3.13296	PRKAR2A;CHEK1;NDRG2;CLASP1
centrosome (GO:0005813)	60	0.115457	0.219705	-0.368206	0.558005	CCNB1;MAPKAPK2;CDK1;CSNK1D
centrosome (GO:0005813)	0	0.182765	0.281763	-0.0344707	0.0436636	DYNC1LI2;NPM1;NEK1
centrosome (GO:0005813)	360	0.164701	0.32435	-0.544889	0.613508	MARCKS;ZFYVE19;CDK1;NDRG2
centrosome (GO:0005813)	5	0.246709	0.373072	0.0833182	-0.0821503	NPM1;ZFYVE19;MAP3K11
centrosome (GO:0005813)	15	0.601904	0.682184	1.28084	-0.489864	PLK1;CDK1
CHD-type complex (GO:0090545)	0	0.0707093	0.181292	2.47485	-4.22616	CSNK2A1
chloride channel complex (GO:0034707)	0	0.187824	0.282499	1.54526	-1.95334	CLCC1
chromatin (GO:0000785)	0	0.00119958	0.0203389	-2.21352	8.62213	NCOR1;NASP;H2AFX;HIST1H1A;TP53;PELP1
chromatin (GO:0000785)	360	0.000337862	0.0210601	-2.352	9.07959	NCOR2;RB1;CREB1;TRIM28;ACTL6A;TNKS1BP1;HNRNPC;MCM2
chromatin (GO:0000785)	1	0.00368187	0.0261924	-2.01569	7.34171	JUN;CREB1;TRIM28;CHEK1;TP53
chromatin (GO:0000785)	60	0.0171107	0.093158	-1.69916	4.03289	RB1;TRIM28;STAT1;TNKS1BP1;TP53
chromatin (GO:0000785)	5	0.0126233	0.120552	-2.01569	4.26454	NCOR2;RB1;JUN;STAT1;RCC1
chromatin (GO:0000785)	15	0.0237473	0.122791	-1.60025	3.35616	SMAD2;RB1;JUN;TP53;ESR1
chromatin (GO:0000785)	30	0.339836	0.44937	-0.0176232	0.014097	RB1;NASP
chromatoid body (GO:0033391)	60	0.0644743	0.173109	5.6768	-9.95616	EIF4E
chromosomal region (GO:0098687)	0	0.0148324	0.119304	-1.71298	3.64193	H2AFX;TP53BP1;SMC1A
chromosomal region (GO:0098687)	15	0.0336813	0.155227	-1.24404	2.31747	CHEK2;NBN;TP53BP1
chromosomal region (GO:0098687)	1	0.0732019	0.178125	-0.958593	1.65383	CHEK1;TP53BP1
chromosomal region (GO:0098687)	30	0.0957382	0.317713	-1.24404	1.42642	RAD17;TP53BP1
chromosomal region (GO:0098687)	360	0.521891	0.609961	1.08028	-0.53405	TP53BP1
chromosome (GO:0005694)	0	0.00497007	0.0483928	-1.96636	5.95494	H2AFX;H3F3A;SMC1A;SMC4
chromosome (GO:0005694)	1	0.118975	0.236656	-0.835452	1.20401	JUN;CHEK1
chromosome (GO:0005694)	360	0.0767614	0.247035	-1.14959	1.60739	LIG1;H3F3A;ADD3
chromosome (GO:0005694)	5	0.189056	0.343903	-0.165283	0.176423	JUN;RCC1
chromosome (GO:0005694)	15	0.23975	0.370091	0.483942	-0.481042	JUN;PPP1R7
chromosome (GO:0005694)	30	0.50186	0.597271	0.442057	-0.227829	BRCA1
chromosome (GO:0005694)	60	0.57733	0.618343	1.46825	-0.705806	CHAMP1
chromosome, centromeric region (GO:0000775)	0	0.233014	0.305728	1.49275	-1.769	SMC1A
chromosome, telomeric region (GO:0000781)	15	0.00370223	0.0341249	-1.59232	5.37843	CHEK2;NBN;TP53BP1
chromosome, telomeric region (GO:0000781)	1	0.0161541	0.0786188	-1.41309	3.5937	CHEK1;TP53BP1
chromosome, telomeric region (GO:0000781)	0	0.020974	0.138578	-1.44297	2.85176	H2AFX;TP53BP1
chromosome, telomeric region (GO:0000781)	30	0.0217054	0.308133	-1.95077	2.29649	RAD17;TP53BP1
chromosome, telomeric region (GO:0000781)	360	0.272342	0.40419	1.4844	-1.34467	TP53BP1
chylomicron (GO:0042627)	5	0.0643473	0.25265	2.08991	-2.87519	LSR
ciliary basal body (GO:0036064)	1	0.0274635	0.108369	-1.32407	2.94236	IRS1;AKT1
ciliary basal body (GO:0036064)	30	0.258712	0.386859	0.453085	-0.430292	IRS1
ciliary basal body (GO:0036064)	5	0.290225	0.395949	1.29089	-1.19597	EZR
ciliary basal body (GO:0036064)	60	0.309227	0.412303	1.41783	-1.25619	IRS1
ciliary basal body (GO:0036064)	15	0.33135	0.433619	1.84942	-1.54536	EZR
ciliary membrane (GO:0060170)	5	0.188825	0.343903	1.25886	-1.3437	SHANK2
ciliary part (GO:0044441)	15	0.131068	0.262137	-0.25771	0.345046	APP;KLC3;EZR
ciliary part (GO:0044441)	5	0.0917197	0.269319	-1.12343	1.47378	ARFGEF2;EZR;SHANK2
ciliary part (GO:0044441)	1	0.189036	0.293685	-0.539572	0.661109	IRS1;AKT1
ciliary part (GO:0044441)	30	0.238615	0.381784	-0.378508	0.364465	IRS1;MAPT
ciliary part (GO:0044441)	60	0.685763	0.714945	1.39319	-0.467486	IRS1
ciliary rootlet (GO:0035253)	15	0.00194138	0.0242101	-0.192857	0.717618	APP;KLC3
cilium (GO:0005929)	0	0.262536	0.323795	0.608197	-0.685831	NOTCH2;PRKCA
cilium (GO:0005929)	5	0.323753	0.420658	0.529572	-0.458574	CAV1;SHANK2
cilium (GO:0005929)	1	0.582267	0.625081	0.333008	-0.156472	PRKCA
cilium (GO:0005929)	15	0.746646	0.787507	1.61067	-0.384762	KLC3
clathrin adaptor complex (GO:0030131)	1	0.10735	0.223902	0.659011	-0.986241	EGFR
clathrin adaptor complex (GO:0030131)	60	0.151403	0.260307	2.78622	-3.74995	EGFR
clathrin adaptor complex (GO:0030131)	5	0.141122	0.296201	1.69898	-2.06718	EGFR
clathrin adaptor complex (GO:0030131)	30	0.124404	0.326306	0.186298	-0.208639	SYNRG
clathrin adaptor complex (GO:0030131)	360	0.171587	0.330791	1.98261	-2.1933	SYNRG
clathrin-coated vesicle (GO:0030136)	30	0.214181	0.380419	0.246123	-0.237874	SORT1
cleavage furrow (GO:0032154)	0	0.0968614	0.20783	2.3954	-3.76326	PKN1
cleavage furrow (GO:0032154)	5	0.112031	0.277896	1.70805	-2.18717	ZFYVE19
cleavage furrow (GO:0032154)	360	0.136728	0.300803	2.27043	-2.72747	ZFYVE19
coated pit (GO:0005905)	30	0.204302	0.380419	0.211833	-0.204733	SORT1
coated pit (GO:0005905)	360	0.276622	0.40731	1.43617	-1.28994	REPS1
coated vesicle (GO:0030135)	30	0.270974	0.394144	0.44111	-0.410691	SORT1
cohesin complex (GO:0008278)	0	0.0515756	0.179328	3.18663	-5.47635	SMC1A
condensed chromosome (GO:0000793)	0	0.0175261	0.129693	-1.53592	3.13725	H2AFX;SMC1A
condensed chromosome (GO:0000793)	1	0.159705	0.273712	0.325855	-0.422203	CHEK1
condensed chromosome (GO:0000793)	60	0.222404	0.332757	1.84052	-2.0252	CHAMP1
condensed chromosome (GO:0000793)	5	0.207923	0.354582	1.24097	-1.28665	RCC1
condensed chromosome (GO:0000793)	30	0.184177	0.368354	0.231189	-0.23089	BRCA1
condensed chromosome kinetochore (GO:0000777)	60	0.0644743	0.173109	5.29529	-9.28704	CHAMP1
condensed chromosome outer kinetochore (GO:0000940)	60	0.0644743	0.173109	5.40727	-9.48345	CCNB1
condensed chromosome outer kinetochore (GO:0000940)	15	0.0699444	0.208848	4.976	-7.79315	PLK1
condensed nuclear chromosome (GO:0000794)	0	0.00613276	0.056728	-1.71188	4.91222	H2AFX;SMC1A
condensed nuclear chromosome (GO:0000794)	1	0.0945751	0.209211	0.731128	-1.14378	CHEK1
condensed nuclear chromosome (GO:0000794)	5	0.124616	0.283352	1.68709	-2.12753	RCC1
condensed nuclear chromosome (GO:0000794)	30	0.109727	0.326071	0.0407125	-0.045624	BRCA1
contractile fiber (GO:0043292)	360	0.195631	0.355175	1.7197	-1.78014	PLEC
contractile fiber part (GO:0044449)	1	0.0221321	0.0977684	-1.62959	3.78906	PAK1;AHNAK;HABP4
contractile fiber part (GO:0044449)	15	0.0687988	0.208848	-0.914145	1.43169	PAK1;AHNAK;CFL2
contractile fiber part (GO:0044449)	0	0.150256	0.250822	-0.0964889	0.133445	HDAC4;HSPB1
contractile fiber part (GO:0044449)	60	0.213837	0.332757	0.251015	-0.276202	AHNAK;CRYAB
contractile fiber part (GO:0044449)	360	0.26054	0.394504	0.210132	-0.195449	MYL12A;PLEC
contractile fiber part (GO:0044449)	5	0.551929	0.582422	1.39573	-0.754477	HSPB1
contractile fiber part (GO:0044449)	30	0.503947	0.597271	0.455429	-0.234721	HSPB1
COP9 signalosome (GO:0008180)	0	0.136505	0.23824	1.98215	-2.84334	HSP90AB1
COP9 signalosome (GO:0008180)	15	0.182066	0.318992	2.60564	-2.97718	PLCG1
COP9 signalosome (GO:0008180)	30	0.138844	0.34711	0.236368	-0.250105	HSP90AB1
cortical actin cytoskeleton (GO:0030864)	15	0.00909129	0.0584046	-0.838874	2.3827	CAP1;CFL1
cortical actin cytoskeleton (GO:0030864)	360	0.136728	0.300803	2.05929	-2.47383	LASP1
cortical cytoskeleton (GO:0030863)	15	0.00316617	0.0319633	-1.67959	5.78311	CAP1;CFL1;EZR
cortical cytoskeleton (GO:0030863)	1	0.165663	0.27485	0.363188	-0.469068	CLASP1
cortical cytoskeleton (GO:0030863)	5	0.215437	0.360952	1.19887	-1.22166	EZR
cortical cytoskeleton (GO:0030863)	360	0.25935	0.394504	1.44648	-1.34541	LASP1
costamere (GO:0043034)	360	0.12135	0.280153	2.22226	-2.82765	PLEC
cullin-RING ubiquitin ligase complex (GO:0031461)	15	0.4444	0.538573	1.55437	-0.961895	USP47
cyclin-dependent protein kinase holoenzyme complex (GO:0000307)	1	0.0518073	0.140072	2.34393	-4.60722	CDK6
cyclin-dependent protein kinase holoenzyme complex (GO:0000307)	15	0.0802678	0.216041	4.62003	-7.07921	CCNE1
cyclin-dependent protein kinase holoenzyme complex (GO:0000307)	30	0.0603368	0.308133	0.067819	-0.0798381	CDK13
cytoplasmic dynein complex (GO:0005868)	0	0.100538	0.20783	2.24927	-3.53367	DYNC1LI2
cytoplasmic membrane-bounded vesicle (GO:0016023)	0	0.0505862	0.179328	-1.49865	2.57549	TH;CAV2;PKN1;FNBP1L;GRIN2B
cytoplasmic membrane-bounded vesicle (GO:0016023)	60	0.109909	0.219705	-0.503265	0.762684	ITGB1;TH;LCK;KIT;EGFR
cytoplasmic membrane-bounded vesicle (GO:0016023)	1	0.254984	0.344701	-0.28428	0.302781	PDPK1;CTNNA1;EGFR
cytoplasmic membrane-bounded vesicle (GO:0016023)	15	0.297414	0.411306	0.591661	-0.525642	APP;SYK;LCK;SNCA
cytoplasmic membrane-bounded vesicle (GO:0016023)	30	0.336641	0.44937	-0.0652946	0.0522298	SORT1;DENND4C;PI4K2A
cytoplasmic membrane-bounded vesicle (GO:0016023)	5	0.417743	0.466602	0.969909	-0.73934	GRIA1;KIT;EGFR
cytoplasmic membrane-bounded vesicle (GO:0016023)	360	0.558573	0.623343	0.890278	-0.420797	EBAG9;SYN1;GRIN1
cytoplasmic membrane-bounded vesicle lumen (GO:0060205)	60	0.0603059	0.173109	-0.654171	1.14731	HSP90AA1;HYOU1
cytoplasmic microtubule (GO:0005881)	1	0.189085	0.293685	0.339232	-0.415643	CLASP1
cytoplasmic microtubule (GO:0005881)	5	0.2448	0.373072	1.23586	-1.21854	ARFGEF2
cytoplasmic microtubule (GO:0005881)	60	0.2614	0.373523	1.61187	-1.58733	HID1
cytoplasmic microtubule (GO:0005881)	360	0.293497	0.422184	1.4094	-1.21535	MAP9
cytoplasmic mRNA processing body (GO:0000932)	60	0.230362	0.340094	1.85806	-2.00398	EIF4E
cytoplasmic mRNA processing body (GO:0000932)	15	0.247891	0.370091	2.11868	-2.10598	DCP1A
cytoplasmic mRNA processing body (GO:0000932)	30	0.19094	0.374557	0.196568	-0.193033	PAN2
cytoplasmic ribonucleoprotein granule (GO:0036464)	0	0.0770777	0.181292	-0.698506	1.1928	RPS6;PUM2
cytoplasmic ribonucleoprotein granule (GO:0036464)	60	0.113624	0.219705	-0.151231	0.229186	LARP4B;EIF4E
cytoplasmic ribonucleoprotein granule (GO:0036464)	5	0.100113	0.269319	-0.807961	1.05993	NCL;EIF2S1
cytoplasmic ribonucleoprotein granule (GO:0036464)	30	0.0795461	0.317713	-1.50847	1.72963	PAN2;MAPT
cytoplasmic ribonucleoprotein granule (GO:0036464)	15	0.465836	0.551717	1.60005	-0.951582	DCP1A
cytoplasmic side of membrane (GO:0098562)	60	0.00187397	0.0262356	-1.88602	6.86631	MAP2K2;TH;KIT
cytoplasmic side of membrane (GO:0098562)	0	0.171059	0.270478	1.53208	-2.0033	TH
cytoplasmic side of membrane (GO:0098562)	1	0.150689	0.273712	0.271035	-0.351175	CHUK
cytoplasmic side of membrane (GO:0098562)	5	0.196518	0.347545	1.20023	-1.26847	KIT
cytoplasmic side of membrane (GO:0098562)	30	0.173928	0.366165	0.171479	-0.17228	PKP4
cytoplasmic side of membrane (GO:0098562)	15	0.226552	0.370091	1.83075	-1.81978	PTEN
cytoplasmic side of membrane (GO:0098562)	360	0.237187	0.375881	1.56527	-1.53159	PTEN
cytoplasmic side of plasma membrane (GO:0009898)	60	0.00155433	0.0234346	-1.90703	7.15812	MAP2K2;TH;KIT
cytoplasmic side of plasma membrane (GO:0009898)	0	0.160838	0.263319	1.63086	-2.1762	TH
cytoplasmic side of plasma membrane (GO:0009898)	1	0.141579	0.268449	0.357218	-0.469775	CHUK
cytoplasmic side of plasma membrane (GO:0009898)	5	0.184951	0.342968	1.24169	-1.32876	KIT
cytoplasmic side of plasma membrane (GO:0009898)	15	0.213463	0.364953	2.02003	-2.03616	PTEN
cytoplasmic side of plasma membrane (GO:0009898)	30	0.163553	0.366165	0.109566	-0.110078	PKP4
cytoplasmic side of plasma membrane (GO:0009898)	360	0.223576	0.367777	1.63086	-1.63131	PTEN
cytoplasmic stress granule (GO:0010494)	60	0.0129965	0.0792022	-1.12174	2.84445	LARP4B;EIF4E
cytoplasmic stress granule (GO:0010494)	0	0.125866	0.230546	2.12982	-3.1251	PUM2
cytoplasmic stress granule (GO:0010494)	5	0.1452	0.301449	1.70571	-2.04541	EIF2S1
cytoplasmic vesicle membrane (GO:0030659)	0	0.0680659	0.181292	-1.03352	1.76489	TH;CAV2;HTT
cytoplasmic vesicle membrane (GO:0030659)	60	0.11544	0.219705	-0.332167	0.503389	TH;MDM2;HTT
cytoplasmic vesicle membrane (GO:0030659)	5	0.299243	0.405357	0.469385	-0.423848	GRIA1;CAV1
cytoplasmic vesicle membrane (GO:0030659)	15	0.72569	0.777002	1.6116	-0.406627	SNCA
cytoplasmic vesicle part (GO:0044433)	60	0.0112789	0.0713117	-1.8153	4.79366	HSP90AA1;TH;MDM2;HTT;HYOU1;EGFR
cytoplasmic vesicle part (GO:0044433)	0	0.185829	0.281791	0.0265113	-0.033579	TH;CAV2;HTT
cytoplasmic vesicle part (GO:0044433)	5	0.250528	0.373072	0.14795	-0.145876	GRIA1;CAV1;EGFR
cytoplasmic vesicle part (GO:0044433)	30	0.448364	0.54762	0.208669	-0.125655	SYNRG;PI4K2A
cytoplasmic vesicle part (GO:0044433)	15	0.606439	0.682184	1.36233	-0.521032	APP;SNCA
cytoplasmic vesicle part (GO:0044433)	1	0.729704	0.766451	0.370587	-0.0985701	EGFR
cytoplasmic vesicle part (GO:0044433)	360	0.885657	0.915016	1.22065	-0.108412	SYNRG
cytosol (GO:0005829)	1	4.16394e-15	6.07936e-13	-2.0972	58.9915	CARS;PANK2;CDKN1B;AHNAK;IRS1;NDRG2;RELA;PAK1;PRKAR2A;CHEK1;HABP4;EIF4EBP1;CTNNA1;AKT1;EIF4B;CLASP1;JAK1;MAPK3;ARHGEF11;JUN;MAP2K1;CHUK;PDPK1;PRKCD;CABLES1;PRKCA;PTK2;MTOR;NFKBIA;CDK6;BTK;NFKBIE;TP53;EIF4G1
cytosol (GO:0005829)	60	1.63951e-14	3.21344e-12	-2.0972	55.4996	GSK3A;AHNAK;IRS1;CTNND1;HTT;PRKCZ;CCNB1;MAPK7;RPS6KA1;EIF4EBP1;ABL1;TNKS1BP1;MAF1;JAK2;EIF4E;PRKCG;NTRK2;MAP2K1;HSP90AA1;PRKCH;MAP2K2;PRKCB;STAT1;SEC16A;PRKCD;LIMK1;PTPN11;CSNK1D;LARP4B;BMX;PML;PPP1CA;SRRM1;DOK2;TH;LCK;MAPKAPK2;CDK1;MDM2;PRKCQ;TP53;CRYAB
cytosol (GO:0005829)	15	2.63665e-11	5.5897e-09	-2.0972	39.8517	APP;HDAC5;GSK3A;AHNAK;SHC1;SRC;PTEN;RELA;PAK1;EPB41L1;RPS6KA1;PLCG1;MAP2K5;SNCA;MAPK3;MAP2K6;SMAD2;LYN;STAT5A;MAP2K3;SMAD1;NUDC;JUN;SYK;PRKCE;STAT2;ARHGEF16;PLK1;STAT3;BCR;RPS6KB1;CCNE1;LCK;CDK1;PI4KB;PRKD1;VIM;EZR;DCP1A;TP53
cytosol (GO:0005829)	5	1.80585e-08	3.44917e-06	-2.0972	26.3773	HSPB1;SMG8;FOXO1;ADD1;ACACA;MAPK8;MKNK1;RPS6KA1;EIF4EBP1;RICTOR;PRKCG;STAT5A;ARFGEF2;JUN;NPM1;MAP3K1;BAD;STAT1;SEC16A;STAT3;GAB1;PEX1;CDC25C;EIF2S1;PTK2;GFAP;DAB1;RPS6KB1;SNX15;CHMP3;EZR;EIF4G1
cytosol (GO:0005829)	360	2.12055e-07	1.98271e-05	-2.07855	22.5075	MTMR3;WWC1;PTEN;CASC3;PIK3R1;FOXO3;NDRG2;RELA;FOXO1;CALD1;LMNA;RPS3;WWC3;GRB10;TNKS1BP1;AKT1;LRRFIP1;CAST;RANBP2;MAP2K3;PRKCI;AREL1;MAP1S;PRKCD;ARHGEF16;PTK2;SYN1;SRRM1;ZAP70;CDK1;ACIN1;PI4KB;HNRNPC;TJP2;PLEC
cytosol (GO:0005829)	0	1.97148e-05	0.00121633	-2.07855	13.9511	HDAC4;PRKAA1;MAP2K1;NPM1;HSP90AB1;CSNK2A1;SHC1;CAV2;RPS6;H2AFX;HTT;HSPB1;PRKCA;MAPK14;SMC1A;CBL;SMC4;RELB;DYNC1LI2;RPS6KB1;TH;RPS6KA1;AKT1S1;TP53
cytosol (GO:0005829)	30	9.2954e-05	0.0148726	-2.0972	8.8255	FARP1;EIF5B;MAP2K4;HSP90AB1;RBM8A;IRS1;VPS4B;DENND4C;HSPB1;MYO9B;VPS26B;ARHGAP5;SRRM1;EEA1;PAN2;PPIP5K1;PPIP5K2;ABL1;HNRNPD;MAPT;RAF1;CHMP7;PI4K2A
cytosolic part (GO:0044445)	1	0.157499	0.273712	-0.669333	0.86724	CHUK;MTOR
cytosolic part (GO:0044445)	360	0.327756	0.450664	0.420057	-0.334799	RPS3;PIK3R1
cytosolic part (GO:0044445)	0	0.557951	0.589834	1.20684	-0.637108	RPS6
cytosolic part (GO:0044445)	30	0.564569	0.630174	0.561274	-0.259174	PI4K2A
cytosolic small ribosomal subunit (GO:0022627)	0	0.150493	0.250822	1.75008	-2.42039	RPS6
cytosolic small ribosomal subunit (GO:0022627)	360	0.209725	0.359804	1.67525	-1.71243	RPS3
dendrite (GO:0030425)	60	0.00145335	0.0234346	-2.12379	7.97172	PRKCG;UBXN1;TH;STAT1;HTT;MAF1
dendrite (GO:0030425)	0	0.00288589	0.0355926	-2.06407	6.88494	TH;RPS6;HTT;PRKCA;GRIN2B
dendrite (GO:0030425)	5	0.104077	0.272312	-0.909469	1.18305	GRIA1;PRKCG;STAT1
dendrite (GO:0030425)	1	0.205779	0.306568	-0.411798	0.486876	PAK1;PRKCA
dendrite (GO:0030425)	360	0.164777	0.32435	-0.471519	0.530898	MAP1S;SYN1;GRIN1
dendrite (GO:0030425)	30	0.258591	0.386859	-0.252544	0.239839	FARP1;PI4K2A
dendrite (GO:0030425)	15	0.736373	0.780556	1.6187	-0.401032	PAK1
dendrite cytoplasm (GO:0032839)	1	0.0012495	0.0104969	-1.04125	4.74463	MAP2K1;CANX
dendrite cytoplasm (GO:0032839)	60	0.0692607	0.17614	4.25435	-7.38758	MAP2K1
dendrite cytoplasm (GO:0032839)	0	0.0554331	0.179328	2.54899	-4.38054	MAP2K1
dendrite cytoplasm (GO:0032839)	30	0.056428	0.308133	-0.412957	0.486143	MAP2K4
dendrite membrane (GO:0032590)	360	0.0790048	0.247035	3.12408	-4.36816	GRIN1
dendrite membrane (GO:0032590)	5	0.0643473	0.25265	1.88561	-2.59413	GRIA1
dendritic shaft (GO:0043198)	0	0.136505	0.23824	1.86536	-2.67581	MAP2
dendritic shaft (GO:0043198)	360	0.190878	0.349943	1.74574	-1.833	MAP2
dendritic spine (GO:0043197)	5	0.000432065	0.00916938	-2.05333	9.63397	GRIA1;ARFGEF2;ADD1;SHANK2
dendritic spine (GO:0043197)	60	0.00639076	0.0481765	-1.61734	4.9052	NTRK2;CTNND1;PPP1CA
dendritic spine (GO:0043197)	360	0.00930647	0.0870155	-1.82251	4.44997	PTEN;STRN;GRIN1
dendritic spine (GO:0043197)	15	0.0622337	0.208848	-0.668428	1.04686	APP;PTEN
dendritic spine (GO:0043197)	1	0.22578	0.323175	0.331777	-0.374762	CANX
desmosome (GO:0030057)	30	0.0796433	0.317713	-0.0630306	0.0722714	PKP4
DNA bending complex (GO:1990104)	0	0.000238955	0.00736779	-2.0267	9.95237	H3F3B;H2AFX;H3F3A;HIST1H1A
DNA bending complex (GO:1990104)	360	0.00930647	0.0870155	-1.67655	4.09359	H3F3B;H3F3A;HIST1H2BB
DNA packaging complex (GO:0044815)	0	1.97243e-05	0.00121633	-2.14214	14.3779	H3F3B;H2AFX;H3F3A;SMC4;HIST1H1A
DNA packaging complex (GO:0044815)	360	0.0115045	0.0896854	-1.65738	3.99667	H3F3B;H3F3A;HIST1H2BB
DNA replication factor A complex (GO:0005662)	360	0.0844061	0.247035	3.16662	-4.42765	PURB
DNA-directed RNA polymerase complex (GO:0000428)	15	0.24367	0.370091	2.03306	-2.02087	ZNF768
DNA-directed RNA polymerase II, core complex (GO:0005665)	15	0.0955413	0.235521	3.99383	-5.7749	ZNF768
dynein complex (GO:0030286)	0	0.150493	0.250822	1.85925	-2.57136	DYNC1LI2
dystrophin-associated glycoprotein complex (GO:0016010)	15	0.0955413	0.235521	3.81548	-5.51702	SNTB2
early endosome (GO:0005769)	1	0.0909281	0.204238	-0.906674	1.44022	MAP2K1;MAPK3
early endosome (GO:0005769)	60	0.165845	0.28022	0.140038	-0.178153	MAP2K1;MAP2K2
early endosome (GO:0005769)	30	0.0216834	0.308133	-2.03548	2.39621	EEA1;SORT1;VPS4B
early endosome (GO:0005769)	0	0.440799	0.485403	1.20727	-0.872587	MAP2K1
early endosome (GO:0005769)	5	0.492312	0.525317	1.43303	-0.922522	KDR
early endosome (GO:0005769)	360	0.567778	0.628251	1.2278	-0.570699	RPS6KC1
early endosome (GO:0005769)	15	0.548834	0.628934	1.55618	-0.721644	MAPK3
early endosome membrane (GO:0031901)	30	0.15305	0.354898	0.152615	-0.158098	PI4K2A
endocytic vesicle (GO:0030139)	60	0.0895192	0.20402	-0.335609	0.533463	LCK;EGFR
endocytic vesicle (GO:0030139)	15	0.103154	0.238081	-0.222011	0.318618	SYK;LCK
endocytic vesicle (GO:0030139)	1	0.291836	0.373755	0.30054	-0.295777	EGFR
endocytic vesicle (GO:0030139)	5	0.370151	0.439123	1.36836	-1.12613	EGFR
endocytic vesicle lumen (GO:0071682)	60	0.00373579	0.0318355	-0.87211	3.00632	HSP90AA1;HYOU1
endocytic vesicle membrane (GO:0030666)	5	0.0758598	0.26344	-1.01422	1.3529	GRIA1;CAV1
endocytic vesicle membrane (GO:0030666)	60	0.386482	0.482487	1.29192	-0.941552	MDM2
endomembrane system (GO:0012505)	1	0.0450546	0.12898	3.1775	-6.50784	MTOR
endoplasmic reticulum lumen (GO:0005788)	1	0.424568	0.488086	0.33537	-0.240549	CANX
endoplasmic reticulum lumen (GO:0005788)	60	0.550185	0.595781	1.43099	-0.741085	HYOU1
endoplasmic reticulum membrane (GO:0005789)	0	0.551466	0.589322	0.970038	-0.512938	NOTCH2;ITPR3
endoplasmic reticulum membrane (GO:0005789)	30	0.561424	0.630174	0.382688	-0.17671	PCYT1A;MIA3
endoplasmic reticulum membrane (GO:0005789)	1	0.802638	0.819477	0.401635	-0.0799611	CANX
endoplasmic reticulum-Golgi intermediate compartment (GO:0005793)	60	0.218395	0.332757	1.94823	-2.14372	SEC22B
endosomal part (GO:0044440)	60	0.0203913	0.101523	-1.5696	3.59041	INSR;ERBB2;JAK2;EGFR
endosomal part (GO:0044440)	30	0.0516198	0.308133	-1.93169	2.27403	VPS4B;CHMP7;PI4K2A
endosomal part (GO:0044440)	5	0.248215	0.373072	0.200653	-0.197841	RFFL;EGFR
endosomal part (GO:0044440)	1	0.512224	0.566551	0.301236	-0.171159	EGFR
endosomal part (GO:0044440)	0	0.56159	0.590308	1.18636	-0.625344	INSR
endosomal part (GO:0044440)	15	0.676693	0.739479	1.54846	-0.467339	PRLR
endosomal part (GO:0044440)	360	0.695781	0.743492	1.16624	-0.345672	ERBB2
endosome lumen (GO:0031904)	60	0.0644743	0.173109	5.59971	-9.82095	JAK2
endosome lumen (GO:0031904)	15	0.0699444	0.208848	5.36915	-8.40888	PRLR
endosome membrane (GO:0010008)	60	0.0627841	0.173109	-0.906521	1.58989	INSR;ERBB2;EGFR
endosome membrane (GO:0010008)	5	0.204551	0.354582	-0.0536952	0.0556719	RFFL;EGFR
endosome membrane (GO:0010008)	30	0.166312	0.366165	-0.804994	0.808755	VPS4B;PI4K2A
endosome membrane (GO:0010008)	1	0.466347	0.521878	0.372718	-0.242387	EGFR
endosome membrane (GO:0010008)	0	0.513905	0.555979	1.20524	-0.707506	INSR
endosome membrane (GO:0010008)	360	0.6469	0.705595	1.20524	-0.420284	ERBB2
envelope (GO:0031975)	5	0.446534	0.481853	1.42448	-1.04004	LMNB1
envelope (GO:0031975)	60	0.471854	0.537694	1.31954	-0.818726	PRKCZ
envelope (GO:0031975)	360	0.519047	0.609961	1.06766	-0.52781	LMNA
ESCRT complex (GO:0036452)	30	0.056428	0.308133	-0.331857	0.390669	CHMP7
euchromatin (GO:0000791)	1	0.000157641	0.00209233	-2.28925	14.1235	JUN;CREB1;TRIM28
euchromatin (GO:0000791)	360	0.0124182	0.0896854	-1.53448	3.70033	CREB1;TRIM28
euchromatin (GO:0000791)	0	0.107847	0.20783	2.07763	-3.26403	HIST1H1A
euchromatin (GO:0000791)	60	0.13379	0.245073	2.88632	-4.05873	TRIM28
euchromatin (GO:0000791)	15	0.144668	0.278815	2.99414	-3.82414	JUN
euchromatin (GO:0000791)	5	0.124616	0.283352	1.59242	-2.00815	JUN
eukaryotic translation initiation factor 4F complex (GO:0016281)	1	0.000660431	0.00688736	-0.0990404	0.49303	EIF4B;EIF4G1
eukaryotic translation initiation factor 4F complex (GO:0016281)	60	0.0499692	0.165999	6.85539	-12.3107	EIF4E
eukaryotic translation initiation factor 4F complex (GO:0016281)	5	0.0463902	0.221513	4.10596	-6.18881	EIF4G1
excitatory synapse (GO:0060076)	60	0.0974764	0.209949	3.44698	-5.38035	NTRK2
excitatory synapse (GO:0060076)	360	0.110947	0.270353	2.42117	-3.16696	GRIN1
exon-exon junction complex (GO:0035145)	360	0.00725478	0.0847902	-1.50617	3.7166	ACIN1;CASC3
exon-exon junction complex (GO:0035145)	30	0.00368317	0.147327	-2.26192	4.33181	RBM8A;THRAP3
external side of plasma membrane (GO:0009897)	5	0.23242	0.369243	0.108426	-0.108025	KIT;KDR
external side of plasma membrane (GO:0009897)	60	0.259193	0.373523	0.429329	-0.422792	ITGB1;KIT
external side of plasma membrane (GO:0009897)	0	0.544977	0.586168	1.15136	-0.614999	PDGFRA
external side of plasma membrane (GO:0009897)	30	0.551551	0.630174	0.469442	-0.216769	ITGA4
extracellular matrix part (GO:0044420)	30	0.413357	0.529097	0.359827	-0.22906	MFAP1
extracellular matrix part (GO:0044420)	60	0.482671	0.545741	1.33389	-0.807819	ITGB1
extracellular matrix part (GO:0044420)	15	0.511818	0.596184	1.51653	-0.784357	SNCA
extracellular matrix part (GO:0044420)	360	0.530325	0.615967	1.09037	-0.528353	GRIN1
extracellular region (GO:0005576)	15	0.981993	0.984882	1.59981	-0.0243707	APP;PTEN;PRLR;SNCA
extracellular region (GO:0005576)	60	0.990946	0.990946	1.29606	-0.0117882	HSP90AA1;MAP2K2;HYOU1
extracellular region (GO:0005576)	0	0.991423	0.991423	1.07332	-0.0092457	NOTCH2;H3F3A
extracellular region (GO:0005576)	30	0.992324	0.992324	0.567078	-0.00436975	IGFBP5;MFAP1
extracellular region (GO:0005576)	1	0.997489	0.997489	0.283584	-0.000712859	HABP4
extracellular region (GO:0005576)	360	0.999434	0.999434	1.11382	-0.000630299	H3F3A;PTEN
extracellular region (GO:0005576)	5	0.999671	0.999671	1.19482	-0.00039283	KDR
extracellular space (GO:0005615)	1	0.771354	0.798707	0.414169	-0.0930891	KIAA0556;CHEK1;EGFR
extracellular space (GO:0005615)	5	0.790768	0.807683	1.27613	-0.272563	KIT;HSPB1;EZR;EGFR
extracellular space (GO:0005615)	15	0.881388	0.89404	1.68837	-0.189106	APP;CFL2;CFL1;EZR
extracellular space (GO:0005615)	60	0.93425	0.939041	1.42604	-0.0896922	ERBB3;KIT;EGFR
extracellular space (GO:0005615)	0	0.949255	0.954414	1.21992	-0.0569184	HSPB1;SIPA1L3
extracellular space (GO:0005615)	30	0.952822	0.964883	0.73272	-0.0261937	HSPB1;CDK13
extracellular vesicular exosome (GO:0070062)	60	0.219928	0.332757	0.210892	-0.232053	ITGB1;MAP2K1;HSP90AA1;PRKCH;AHNAK;PRKCB;INSR;PRKCD;CTNND1;PRKCZ;PPP1CA;HID1;LCK;CDK1;HYOU1;EIF4E;CRYAB
extracellular vesicular exosome (GO:0070062)	15	0.345023	0.446776	0.862822	-0.695174	CAP1;LYN;APP;AHNAK;SRC;BCR;LCK;PPP1R7;CFL2;CFL1;CDK1;MYH14;VIM;MAP4;EZR;MAPK3;SNTB2
extracellular vesicular exosome (GO:0070062)	1	0.649393	0.692054	0.364287	-0.134091	MAP2K1;AHNAK;PRKAR2A;CANX;PRKCD;PRKCA;NDRG2;CLASP1;MAPK3
extracellular vesicular exosome (GO:0070062)	0	0.694544	0.717824	1.16961	-0.387762	MAP2K1;HSP90AB1;INSR;H3F3A;H2AFX;HSPB1;PRKCA;SCRIB;FNBP1L;MAPK14
extracellular vesicular exosome (GO:0070062)	30	0.717347	0.755102	0.651903	-0.183121	EEA1;HSP90AB1;ITGA4;VPS4B;VPS13D;HNRNPD;HSPB1;SCRIB;CC2D1A;PRRC2A
extracellular vesicular exosome (GO:0070062)	5	0.85895	0.86804	1.36136	-0.192656	CTTN;NCL;FAM129A;MYH14;HSPB1;CHMP3;LSR;EZR;EIF2S1;ACACA
extracellular vesicular exosome (GO:0070062)	360	0.944054	0.959446	1.26548	-0.0523899	PRKCI;MARCKS;LASP1;H3F3A;PRKCD;RPS3;CDK1;HNRNPC;NDRG2;MYL12A;PLEC
extrinsic component of cytoplasmic side of plasma membrane (GO:0031234)	30	0.00593209	0.189827	-2.35483	3.91289	ERRFI1;FARP1
extrinsic component of cytoplasmic side of plasma membrane (GO:0031234)	0	0.1042	0.20783	2.06362	-3.24201	CAV2
extrinsic component of membrane (GO:0019898)	60	0.120312	0.224643	-0.0148903	0.0222349	PML;HID1
extrinsic component of membrane (GO:0019898)	15	0.137921	0.270733	0.069623	-0.0909709	EPB41L1;EZR
extrinsic component of membrane (GO:0019898)	30	0.0128006	0.292585	-2.06434	2.53707	EEA1;ERRFI1;FARP1
extrinsic component of membrane (GO:0019898)	0	0.377712	0.426077	1.25281	-1.06882	CAV2
extrinsic component of membrane (GO:0019898)	5	0.424906	0.471843	1.42184	-1.06795	EZR
extrinsic component of membrane (GO:0019898)	360	0.495685	0.598019	1.06265	-0.546345	MTMR3
extrinsic component of organelle membrane (GO:0031312)	60	0.00373579	0.0318355	-0.900494	3.10416	PML;HID1
extrinsic component of plasma membrane (GO:0019897)	30	0.00151076	0.0805738	-2.13643	5.38077	EEA1;ERRFI1;FARP1
extrinsic component of plasma membrane (GO:0019897)	0	0.194436	0.286032	1.47099	-1.84116	CAV2
fibril (GO:0043205)	15	0.0751203	0.21234	5.18413	-8.03314	SNCA
fibril (GO:0043205)	30	0.056428	0.308133	0.0597429	-0.0703307	MFAP1
filamentous actin (GO:0031941)	1	0.0783542	0.181583	1.10529	-1.88567	PAK1
filamentous actin (GO:0031941)	15	0.120443	0.252811	3.41777	-4.69982	PAK1
filamentous actin (GO:0031941)	30	0.0910397	0.317713	-0.172668	0.197983	MYO9B
filopodium (GO:0030175)	60	0.222404	0.332757	1.83389	-2.0179	ITGB1
filopodium (GO:0030175)	5	0.207923	0.354582	1.22967	-1.27494	EZR
filopodium (GO:0030175)	15	0.239426	0.370091	1.96109	-1.94934	EZR
filopodium membrane (GO:0031527)	15	0.0751203	0.21234	4.34921	-6.73939	GAP43
filopodium tip (GO:0032433)	30	0.0406327	0.308133	-0.0648879	0.0763876	MYO9B
focal adhesion (GO:0005925)	1	4.00486e-06	0.00014608	-2.33076	20.5838	EFNB2;MAP2K1;AHNAK;PRKAR2A;CTNNA1;EGFR;PTK2;JAK1;MAPK3
focal adhesion (GO:0005925)	15	4.7862e-06	0.000262932	-2.33076	19.2139	CAP1;ZNF185;AHNAK;CFL1;PXN;ZYX;VIM;EZR;SNTB2;PAK4;MAPK3
focal adhesion (GO:0005925)	5	4.69945e-05	0.00277298	-2.3507	13.8405	NPM1;CTTN;CAV1;HSPB1;EZR;EGFR;PTK2;ADD1;PAK4
focal adhesion (GO:0005925)	60	0.00231777	0.0283927	-2.07153	7.378	ITGB1;MAP2K1;MAP2K2;AHNAK;LIMK1;HYOU1;EGFR
focal adhesion (GO:0005925)	360	0.00500519	0.0749553	-2.15129	5.57371	LASP1;MARCKS;RPS3;TNS3;EBAG9;PTK2;PLEC
focal adhesion (GO:0005925)	0	0.0562218	0.179328	-1.234	2.12068	MAP2K1;NPM1;PXN;HSPB1
focal adhesion (GO:0005925)	30	0.432793	0.545251	0.14193	-0.0860816	ITGA4;HSPB1
gamma-tubulin complex (GO:0000930)	30	0.0642296	0.308133	-0.0327883	0.0385991	BRCA1
germ cell nucleus (GO:0043073)	0	0.100538	0.20783	2.19405	-3.44693	H2AFX
germ cell nucleus (GO:0043073)	360	0.141795	0.304779	2.13595	-2.53787	MARCKS
glial cell projection (GO:0097386)	5	0.00118177	0.0188098	-0.613653	2.43828	EZR;GFAP
glial cell projection (GO:0097386)	15	0.0542446	0.191664	6.27647	-10.3688	EZR
Golgi apparatus (GO:0005794)	1	0.032419	0.118284	-1.60448	3.42503	MAP2K1;NDRG2;NFKBIE;EGFR;MTOR;CLASP1;MAPK3
Golgi apparatus (GO:0005794)	15	0.0224448	0.118958	-1.58496	3.37436	LYN;APP;HDAC5;PDXDC1;PRKCE;ESR1;PAK4;WDR44;SNCA;MAPK3
Golgi apparatus (GO:0005794)	60	0.0330774	0.13231	-1.40927	2.85041	MAP2K1;MAP2K2;SEC16A;HTT;CSNK1D;SEC22B;CRYAB;EGFR;HID1
Golgi apparatus (GO:0005794)	0	0.277848	0.340409	0.581842	-0.626997	MAP2K1;TMF1;CAV2;HTT;CLCC1
Golgi apparatus (GO:0005794)	360	0.402636	0.51488	0.484238	-0.321448	LIG1;SYNRG;TACC2;NDRG2;EBAG9;SYN1
Golgi apparatus (GO:0005794)	30	0.488464	0.592078	0.210948	-0.110561	SORT1;SYNRG;RAF1;PI4K2A
Golgi apparatus (GO:0005794)	5	0.596636	0.619335	1.22603	-0.587401	SEC16A;KDR;EGFR;PAK4
Golgi cisterna (GO:0031985)	60	0.106693	0.217832	3.3945	-5.17332	HID1
Golgi membrane (GO:0000139)	5	0.0602446	0.25265	-1.44192	1.98372	ARFGEF2;SEC16A;CAV1;RFFL
Golgi membrane (GO:0000139)	0	0.360058	0.411178	0.814715	-0.724061	NOTCH2;CAV2
Golgi membrane (GO:0000139)	360	0.545484	0.623343	0.834002	-0.394198	PRKCI;PI4KB
Golgi membrane (GO:0000139)	60	0.798525	0.815161	1.39334	-0.284756	SEC16A
Golgi membrane (GO:0000139)	15	0.825015	0.844943	1.68265	-0.283504	PI4KB
Golgi-associated vesicle (GO:0005798)	30	0.117095	0.326306	0.135641	-0.151907	SORT1
growth cone (GO:0030426)	15	0.019128	0.106714	-1.41298	3.1617	PAK1;MYH14;SNCA
growth cone (GO:0030426)	60	0.0942064	0.205161	-0.244267	0.38691	NTRK2;CTNND1
growth cone (GO:0030426)	5	0.0827763	0.269319	-0.985953	1.29343	MYH14;SHANK2
growth cone (GO:0030426)	30	0.0654783	0.308133	-1.50289	1.76923	FKBP15;MAPT
growth cone (GO:0030426)	1	0.299382	0.376809	0.317616	-0.309999	PAK1
hemidesmosome (GO:0030056)	60	0.0499692	0.165999	6.24749	-11.2191	ITGB1
hemidesmosome (GO:0030056)	360	0.0570831	0.218034	4.21425	-6.41873	PLEC
heterochromatin (GO:0000792)	60	0.0497653	0.165999	-0.832251	1.49453	TRIM28;TNKS1BP1
heterochromatin (GO:0000792)	360	0.0633774	0.227915	-0.910065	1.34579	TRIM28;TNKS1BP1
heterochromatin (GO:0000792)	1	0.217459	0.31749	0.334958	-0.3843	TRIM28
histone acetyltransferase complex (GO:0000123)	5	0.313559	0.41881	1.20602	-1.04964	UBAP2L
histone acetyltransferase complex (GO:0000123)	60	0.333702	0.436037	1.38552	-1.15002	UBAP2L
histone deacetylase complex (GO:0000118)	0	0.00135856	0.0203389	-1.92252	7.48864	HDAC4;NCOR1;CSNK2A1
histone deacetylase complex (GO:0000118)	5	0.219168	0.36401	1.25508	-1.26835	NCOR2
histone deacetylase complex (GO:0000118)	15	0.252089	0.373726	2.11059	-2.07731	HDAC5
histone deacetylase complex (GO:0000118)	360	0.263706	0.394504	1.53007	-1.42315	NCOR2
histone methyltransferase complex (GO:0035097)	0	0.239265	0.308196	1.4653	-1.72468	PELP1
histone methyltransferase complex (GO:0035097)	60	0.291205	0.399133	1.49222	-1.37054	PPP1CA
I band (GO:0031674)	15	0.105584	0.238081	3.82497	-5.48939	CFL2
IkappaB kinase complex (GO:0008385)	1	0.0416606	0.121649	3.19592	-6.73258	CHUK
immunoglobulin complex (GO:0019814)	15	0.0489535	0.189878	7.19913	-11.9604	SYK
immunological synapse (GO:0001772)	60	0.010879	0.0710759	-1.05219	2.78199	LCK;PRKCQ
immunological synapse (GO:0001772)	15	0.154173	0.291827	2.7356	-3.36915	LCK
immunological synapse (GO:0001772)	360	0.161771	0.32435	1.89387	-2.13237	ZAP70
inclusion body (GO:0016234)	0	0.0195632	0.134044	-1.45615	2.92626	HSP90AB1;HTT
inclusion body (GO:0016234)	15	0.0350152	0.157941	-0.855328	1.57854	NBN;SNCA
inclusion body (GO:0016234)	60	0.234311	0.342724	1.75826	-1.8828	HTT
inclusion body (GO:0016234)	30	0.194301	0.374557	0.226157	-0.222089	HSP90AB1
inclusion body (GO:0016234)	360	0.263706	0.394504	1.48789	-1.38392	RANBP2
inhibitory synapse (GO:0060077)	60	0.0499692	0.165999	6.41726	-11.5239	MAF1
integral component of endoplasmic reticulum membrane (GO:0030176)	1	0.286761	0.370506	0.336906	-0.334509	CANX
integral component of lumenal side of endoplasmic reticulum membrane (GO:0071556)	1	0.0977855	0.213085	0.643324	-0.99462	CANX
integral component of organelle membrane (GO:0031301)	1	0.531165	0.578733	0.330583	-0.180801	CANX
integral component of plasma membrane (GO:0005887)	0	0.142391	0.246189	-0.187449	0.262739	NOTCH2;PDGFRA;TSPAN13;CAV2;INSR;ITPR3;GRIN2B
integral component of plasma membrane (GO:0005887)	5	0.756959	0.777307	1.31752	-0.33191	CAV1;KDR;IFNAR1;IGF1R
integral component of plasma membrane (GO:0005887)	1	0.900994	0.907208	0.536461	-0.0522426	EFNB2;IGF1R
integral component of plasma membrane (GO:0005887)	60	0.918792	0.928264	1.46992	-0.10942	NTRK2;ERBB3;INSR
integral component of plasma membrane (GO:0005887)	15	0.943279	0.952262	1.77473	-0.0868104	APP;ZYX;PRKD1
integral component of plasma membrane (GO:0005887)	30	0.990073	0.992324	0.803165	-0.00618897	PI4K2A
integral component of plasma membrane (GO:0005887)	360	0.998549	0.999434	1.31752	-0.000745574	GRIN1
integrin complex (GO:0008305)	60	0.151403	0.260307	2.58036	-3.47288	ITGB1
integrin complex (GO:0008305)	15	0.163573	0.304189	2.62728	-3.12674	LYN
integrin complex (GO:0008305)	30	0.124404	0.326306	0.187203	-0.209652	ITGA4
intercalated disc (GO:0014704)	1	0.0083546	0.0487909	-1.49703	4.52136	PAK1;CTNNA1
intercalated disc (GO:0014704)	60	0.177163	0.294271	2.12199	-2.59574	ITGB1
intercalated disc (GO:0014704)	15	0.191161	0.332181	2.27765	-2.51014	PAK1
intercellular bridge (GO:0045171)	360	0.190878	0.349943	1.70014	-1.78512	PRKCI
intermediate filament (GO:0005882)	5	0.0682452	0.25265	-1.28056	1.76173	SHANK2;LMNB1;GFAP
intermediate filament (GO:0005882)	15	0.66929	0.735179	1.54699	-0.475919	VIM
intermediate filament (GO:0005882)	360	0.688435	0.743492	1.14874	-0.340485	LMNA
intermediate filament cytoskeleton (GO:0045111)	360	0.0439548	0.200477	-1.06085	1.70484	TACC1;PLEC
intermediate filament cytoskeleton (GO:0045111)	15	0.268649	0.38744	1.99423	-1.89091	VIM
intracellular (GO:0005622)	60	0.521367	0.574089	1.00889	-0.559903	TRIM28;RGL3;MAF1;PML
intracellular (GO:0005622)	30	0.591184	0.647873	0.383551	-0.166484	JMJD1C;MYO9B;ARHGAP5
intracellular (GO:0005622)	1	0.739944	0.771655	0.2663	-0.0690295	ARHGEF11;TRIM28
intracellular (GO:0005622)	0	0.805992	0.819278	1.08705	-0.216685	PRKAA1;CAV2
intracellular (GO:0005622)	5	0.868708	0.87328	1.24339	-0.168478	CAV1;CDC25C
intracellular (GO:0005622)	15	0.984882	0.984882	1.67331	-0.0254903	SMAD1
intracellular (GO:0005622)	360	0.987939	0.998619	1.14568	-0.0015829	TRIM28
intrinsic component of membrane (GO:0031224)	0	0.217165	0.299818	1.48872	-1.79328	PDGFRA
intrinsic component of plasma membrane (GO:0031226)	0	0.129426	0.232465	2.088	-3.04642	PDGFRA
ion channel complex (GO:0034702)	0	0.285213	0.344865	0.688218	-0.732677	CLCC1;GRIN2B
ion channel complex (GO:0034702)	5	0.349787	0.431028	0.727436	-0.612197	GRIA1;SHANK2
ion channel complex (GO:0034702)	30	0.661958	0.720498	0.570563	-0.187037	STXBP5
ion channel complex (GO:0034702)	15	0.767347	0.801367	1.66867	-0.369504	STXBP5
ion channel complex (GO:0034702)	360	0.784931	0.824618	1.17844	-0.227245	GRIN1
ionotropic glutamate receptor complex (GO:0008328)	5	0.0242647	0.201503	-1.51582	2.42827	GRIA1;SHANK2
ionotropic glutamate receptor complex (GO:0008328)	0	0.184498	0.281791	1.46881	-1.86039	GRIN2B
ionotropic glutamate receptor complex (GO:0008328)	360	0.254969	0.394043	1.46881	-1.3679	GRIN1
kinesin complex (GO:0005871)	5	0.226578	0.369243	1.22483	-1.2203	KIF21A
kinesin complex (GO:0005871)	15	0.260415	0.383388	2.05468	-1.96983	KLC3
kinetochore (GO:0000776)	1	0.0487238	0.13422	-1.07991	2.16875	TP53BP1;CLASP1
kinetochore (GO:0000776)	0	0.0623133	0.180124	-0.85609	1.46743	TP53BP1;SMC1A
kinetochore (GO:0000776)	15	0.106687	0.238081	-0.139871	0.200734	PLK1;TP53BP1
kinetochore (GO:0000776)	30	0.337709	0.44937	0.419676	-0.335702	TP53BP1
kinetochore (GO:0000776)	60	0.39902	0.491874	1.29257	-0.91712	CHAMP1
kinetochore (GO:0000776)	360	0.442256	0.555046	1.06875	-0.629178	TP53BP1
lamellipodium (GO:0030027)	15	0.025559	0.127012	-1.36316	2.81284	PXN;CFL1;PLCG1
lamellipodium (GO:0030027)	1	0.0605271	0.155034	-1.03796	1.93488	CTNNA1;PTK2
lamellipodium (GO:0030027)	5	0.100113	0.269319	-0.734451	0.963495	CTTN;PTK2
lamellipodium (GO:0030027)	0	0.367405	0.416994	1.26007	-1.10216	PXN
lamellipodium (GO:0030027)	30	0.372736	0.480949	0.414564	-0.303458	MYO9B
lamellipodium (GO:0030027)	60	0.438049	0.517215	1.3251	-0.873637	CTNND1
lamellipodium (GO:0030027)	360	0.483587	0.587212	1.06495	-0.566946	PTK2
late endosome (GO:0005770)	60	0.0186854	0.0963776	-1.41328	3.30635	MAP2K1;MAP2K2;HTT
late endosome (GO:0005770)	1	0.0567977	0.150772	-1.04242	1.97225	MAP2K1;MAPK3
late endosome (GO:0005770)	0	0.0724237	0.181292	-0.693381	1.18405	MAP2K1;HTT
late endosome (GO:0005770)	15	0.122972	0.254437	-0.0171085	0.0234165	SRC;MAPK3
late endosome (GO:0005770)	30	0.362157	0.471098	0.441011	-0.331944	VPS4B
lateral plasma membrane (GO:0016328)	60	0.214365	0.332757	1.84756	-2.03294	ERBB3
lateral plasma membrane (GO:0016328)	15	0.230867	0.370091	1.91386	-1.90238	MARK2
lateral plasma membrane (GO:0016328)	360	0.241671	0.379769	1.61551	-1.56412	MARK2
leading edge membrane (GO:0031256)	360	0.0197648	0.123212	-1.66009	3.47599	WWC1;RPS3;GRIN1
leading edge membrane (GO:0031256)	60	0.0879728	0.202855	-0.368434	0.587749	ITGB1;BMX
leading edge membrane (GO:0031256)	5	0.367131	0.438262	1.36147	-1.12313	GRIA1
lipid particle (GO:0005811)	0	0.200995	0.286032	1.55356	-1.94452	CAV2
lipid particle (GO:0005811)	5	0.230256	0.369243	1.21254	-1.20806	CAV1
low-density lipoprotein particle (GO:0034362)	5	0.0687844	0.25265	2.13814	-2.94154	LSR
lysosomal membrane (GO:0005765)	1	0.0331664	0.118284	-1.48954	3.17966	AHNAK;STK11IP;MTOR
lysosomal membrane (GO:0005765)	30	0.560888	0.630174	0.547206	-0.252678	PI4K2A
lysosome (GO:0005764)	30	0.0958494	0.317713	-1.42485	1.63374	USP4;SORT1;VPS4B
lysosome (GO:0005764)	15	0.181381	0.318992	-0.0448157	0.0512059	LYN;SRC;SNCA
lysosome (GO:0005764)	1	0.238399	0.331488	-0.281393	0.310704	BTK;MTOR
lysosome (GO:0005764)	5	0.354958	0.431828	0.743774	-0.624568	KIT;RFFL
lysosome (GO:0005764)	360	0.458022	0.567219	0.625486	-0.354657	RRAGD;PAX2
lysosome (GO:0005764)	60	0.7423	0.765741	1.37465	-0.366908	KIT
lytic vacuole (GO:0000323)	30	0.0958494	0.317713	-1.4049	1.61087	SORT1;USP4;VPS4B
lytic vacuole (GO:0000323)	15	0.181381	0.318992	-0.0648346	0.0740793	LYN;SRC;SNCA
lytic vacuole (GO:0000323)	1	0.238399	0.331488	-0.301317	0.332703	BTK;MTOR
lytic vacuole (GO:0000323)	5	0.354958	0.431828	0.723439	-0.607492	KIT;RFFL
lytic vacuole (GO:0000323)	360	0.458022	0.567219	0.605198	-0.343154	RRAGD;PAX2
lytic vacuole (GO:0000323)	60	0.7423	0.765741	1.39347	-0.371933	KIT
male germ cell nucleus (GO:0001673)	0	0.0782563	0.181292	2.78605	-4.75758	H2AFX
mast cell granule (GO:0042629)	1	0.065173	0.164056	1.46805	-2.65357	BTK
mast cell granule (GO:0042629)	60	0.0928331	0.204441	3.49802	-5.55301	KIT
mast cell granule (GO:0042629)	15	0.100577	0.236914	3.56801	-5.13815	LYN
mast cell granule (GO:0042629)	5	0.0863264	0.269319	1.53805	-2.0177	KIT
MCM complex (GO:0042555)	360	0.0681076	0.231566	3.96782	-5.80449	MCM2
mediator complex (GO:0016592)	30	0.138844	0.34711	0.220876	-0.233712	THRAP3
membrane raft (GO:0045121)	60	1.03165e-05	0.000674014	-2.26874	16.5669	ITGB1;AHNAK;IRS1;LCK;INSR;JAK2;PRKCZ;EGFR
membrane raft (GO:0045121)	1	8.17561e-05	0.00132626	-2.14841	14.2341	AHNAK;IRS1;BTK;EGFR;IGF1R;MAPK3
membrane raft (GO:0045121)	15	0.000148105	0.00313983	-2.12836	12.267	LYN;APP;AHNAK;LCK;SRC;EZR;MAPK3
membrane raft (GO:0045121)	5	0.00282263	0.0385087	-2.04814	6.67052	CAV1;KDR;EZR;EGFR;IGF1R
membrane raft (GO:0045121)	0	0.198041	0.286032	0.21804	-0.27291	CAV2;INSR
membrane raft (GO:0045121)	30	0.203566	0.380419	-0.644311	0.622716	IRS1;PI4K2A
membrane raft (GO:0045121)	360	0.695781	0.743492	1.16061	-0.344002	ZAP70
methyltransferase complex (GO:0034708)	0	0.28458	0.344865	1.35801	-1.44574	PELP1
methyltransferase complex (GO:0034708)	60	0.343928	0.443486	1.35801	-1.10419	PPP1CA
microbody (GO:0042579)	5	0.446534	0.481853	1.44614	-1.05585	PEX1
microbody (GO:0042579)	60	0.471854	0.537694	1.34191	-0.832607	MAP2K2
microbody (GO:0042579)	15	0.500703	0.586458	1.52953	-0.816242	VIM
microbody membrane (GO:0031903)	60	0.19804	0.318163	1.99201	-2.28124	MAP2K2
microbody membrane (GO:0031903)	5	0.184951	0.342968	1.2412	-1.32823	PEX1
microbody part (GO:0044438)	5	0.290225	0.395949	1.23587	-1.145	PEX1
microbody part (GO:0044438)	60	0.309227	0.412303	1.43916	-1.27509	MAP2K2
microfibril (GO:0001527)	30	0.0406327	0.308133	0.280685	-0.330428	MFAP1
microtubule (GO:0005874)	15	0.0160148	0.0943093	-1.72821	4.08061	KLC3;NUDC;PLK1;CDK1;MAP4;SNTB2
microtubule (GO:0005874)	0	0.0600501	0.180124	-1.23365	2.11462	DYNC1LI2;NCOR1;MAP2;CEP170B
microtubule (GO:0005874)	5	0.0290814	0.215931	-1.94582	2.98254	TPX2;ARFGEF2;REEP3;KIF21A;MAP3K11
microtubule (GO:0005874)	60	0.115457	0.219705	-0.42258	0.640407	MAP2K2;CDK1;CSNK1D;HID1
microtubule (GO:0005874)	360	0.0627776	0.227915	-1.43148	2.11684	MAP1S;MAP2;MAP7;CDK1;MAP9
microtubule (GO:0005874)	1	0.726733	0.766451	0.289583	-0.0770244	CLASP1
microtubule (GO:0005874)	30	0.780775	0.805524	0.625882	-0.135355	MAPT
microtubule associated complex (GO:0005875)	0	0.0195564	0.134044	-1.73188	3.48036	DYNC1LI2;MAP2;PXN
microtubule associated complex (GO:0005875)	15	0.0437537	0.182391	-1.25899	2.14231	KLC3;PXN;MAP4
microtubule associated complex (GO:0005875)	360	0.19793	0.355894	-0.128189	0.132435	MAP2;MAP7
microtubule associated complex (GO:0005875)	5	0.48495	0.520368	1.39326	-0.910104	KIF21A
microtubule associated complex (GO:0005875)	30	0.439774	0.547366	0.365254	-0.220116	MAPT
microtubule associated complex (GO:0005875)	60	0.511304	0.56619	1.3727	-0.780827	PEA15
microtubule cytoskeleton (GO:0015630)	360	0.00082217	0.0272085	-2.06126	7.42926	PRKCI;MAP7;AKT1;TACC1;MCM2
microtubule cytoskeleton (GO:0015630)	15	0.00499679	0.039234	-1.61167	5.21893	MAST2;PLK1;MAP4;MAPK3
microtubule cytoskeleton (GO:0015630)	1	0.0692152	0.171278	-0.957717	1.68986	AKT1;MAPK3
microtubule cytoskeleton (GO:0015630)	5	0.438519	0.481363	1.39243	-1.01805	TPX2
microtubule cytoskeleton (GO:0015630)	60	0.463596	0.537661	1.29025	-0.800634	CRYAB
microtubule organizing center (GO:0005815)	1	0.00401279	0.0266303	-1.98916	7.2121	IRS1;PRKAR2A;CHEK1;AKT1;NDRG2;CLASP1
microtubule organizing center (GO:0005815)	60	0.0230136	0.10509	-1.61786	3.64494	CCNB1;IRS1;MAPKAPK2;CDK1;CSNK1D;PRKCZ
microtubule organizing center (GO:0005815)	360	0.0412255	0.197671	-1.65695	2.68616	MARCKS;ZFYVE19;CDK1;AKT1;NDRG2;PAX2
microtubule organizing center (GO:0005815)	5	0.0534641	0.240533	-1.61786	2.30529	ARFGEF2;NPM1;ZFYVE19;EZR;MAP3K11
microtubule organizing center (GO:0005815)	0	0.25398	0.317475	0.473127	-0.542845	DYNC1LI2;NPM1;NEK1
microtubule organizing center (GO:0005815)	15	0.429792	0.526682	0.961675	-0.616586	PLK1;CDK1;EZR
microtubule organizing center (GO:0005815)	30	0.83536	0.851323	0.649004	-0.104466	IRS1
microtubule organizing center part (GO:0044450)	1	0.314239	0.379165	0.366622	-0.355544	CLASP1
microtubule organizing center part (GO:0044450)	0	0.351631	0.404048	1.27232	-1.153	NEK1
microtubule organizing center part (GO:0044450)	30	0.356802	0.467936	0.410802	-0.311972	BRCA1
microtubule organizing center part (GO:0044450)	60	0.420356	0.508579	1.29441	-0.875194	LCK
microtubule organizing center part (GO:0044450)	15	0.447513	0.53905	1.60367	-0.990984	LCK
microtubule organizing center part (GO:0044450)	360	0.464901	0.57195	1.07351	-0.599772	PAX2
microvillus (GO:0005902)	0	0.223543	0.305728	1.46369	-1.73456	PDGFRA
microvillus (GO:0005902)	5	0.25553	0.375433	1.3262	-1.29925	EZR
microvillus (GO:0005902)	15	0.292814	0.411306	1.84866	-1.64238	EZR
microvillus membrane (GO:0031528)	15	0.0647399	0.208848	4.67705	-7.32495	EZR
microvillus membrane (GO:0031528)	5	0.0554107	0.240533	2.23937	-3.19087	EZR
midbody (GO:0030496)	60	0.0849051	0.198112	-0.363079	0.587798	CTNND1;CDK1
midbody (GO:0030496)	15	0.0979183	0.236914	-0.292623	0.421395	PLK1;CDK1
midbody (GO:0030496)	360	0.10688	0.270089	-0.597933	0.782697	ZFYVE19;CDK1
midbody (GO:0030496)	0	0.318915	0.3782	1.30438	-1.26829	PKN1
midbody (GO:0030496)	5	0.361048	0.436457	1.37484	-1.13983	ZFYVE19
midbody (GO:0030496)	30	0.323732	0.44271	0.411938	-0.335664	PKP4
mitochondrial inner membrane (GO:0005743)	15	0.572293	0.652291	1.26684	-0.541278	CYB5B;SRC
mitochondrial intermembrane space (GO:0005758)	1	0.165663	0.27485	0.466376	-0.602338	PANK2
mitochondrial intermembrane space (GO:0005758)	15	0.247891	0.370091	2.13851	-2.12569	LYN
mitochondrial matrix (GO:0005759)	1	0.526072	0.577493	0.294866	-0.161899	TP53
mitochondrial matrix (GO:0005759)	0	0.575856	0.601884	1.17309	-0.595567	TP53
mitochondrial matrix (GO:0005759)	60	0.660225	0.692001	1.35273	-0.498031	TP53
mitochondrial matrix (GO:0005759)	15	0.691012	0.747421	1.53236	-0.446112	TP53
mitochondrial membrane (GO:0031966)	15	0.114059	0.247371	-0.528453	0.738179	CYB5B;ATF2;RPS6KB1;SRC;PI4KB
mitochondrial membrane (GO:0031966)	30	0.571095	0.630174	0.426006	-0.196712	PGR;RAF1
mitochondrial membrane (GO:0031966)	5	0.644913	0.66583	1.20516	-0.490163	RPS6KB1;BAD
mitochondrial membrane (GO:0031966)	1	0.808349	0.819576	0.406527	-0.0808859	MTOR
mitochondrial membrane (GO:0031966)	0	0.850076	0.859366	1.1662	-0.176749	RPS6KB1
mitochondrial membrane (GO:0031966)	60	0.908216	0.922334	1.36099	-0.110033	PGR
mitochondrial membrane (GO:0031966)	360	0.935332	0.955777	1.1662	-0.0527481	PI4KB
mitochondrial membrane part (GO:0044455)	15	0.241809	0.370091	0.474259	-0.471416	LYN;SNCA
mitochondrial membrane part (GO:0044455)	1	0.450793	0.5102	0.309461	-0.208252	CANX
mitochondrial outer membrane (GO:0005741)	15	0.00471738	0.0384648	-1.66585	5.42737	CYB5B;ATF2;RPS6KB1;PI4KB
mitochondrial outer membrane (GO:0005741)	5	0.110657	0.277896	-0.653515	0.836832	RPS6KB1;BAD
mitochondrial outer membrane (GO:0005741)	30	0.0881507	0.317713	-1.3495	1.54735	PGR;RAF1
mitochondrial outer membrane (GO:0005741)	1	0.345379	0.413323	0.358824	-0.31703	MTOR
mitochondrial outer membrane (GO:0005741)	0	0.385333	0.43204	1.26571	-1.06223	RPS6KB1
mitochondrial outer membrane (GO:0005741)	60	0.45802	0.534356	1.32898	-0.832863	PGR
mitochondrial outer membrane (GO:0005741)	360	0.504574	0.604842	1.0759	-0.540948	PI4KB
mitochondrial respiratory chain complex I (GO:0005747)	15	0.235158	0.370091	2.06444	-2.05207	SNCA
mitochondrion (GO:0005739)	60	0.0588829	0.173109	-1.12388	1.97109	MAP2K1;HSP90AA1;MAP2K2;TH;PRKCD;CDK1;ABL1;HTT;PTPN11;TP53;CRYAB
mitochondrion (GO:0005739)	0	0.0706746	0.181292	-1.06544	1.8194	MAP2K1;HSP90AB1;RPS6KB1;TH;SHC1;HTT;PRKCA;MAPK14;TP53
mitochondrion (GO:0005739)	15	0.0492607	0.189878	-1.29917	2.15841	SMAD1;RPS6KB1;SHC1;SRC;PRKCE;C6ORF203;PTEN;CDK1;TP53;MARK2;SNCA;MAPK3
mitochondrion (GO:0005739)	1	0.160555	0.273712	-0.714856	0.926223	MAP2K1;PANK2;PRKCD;AKT1;PRKCA;TP53;MAPK3
mitochondrion (GO:0005739)	360	0.332247	0.452595	0.297953	-0.236204	RANBP2;LIG1;PRKCD;PTEN;ARAF;CDK1;AKT1;MARK2;FOXO1
mitochondrion (GO:0005739)	5	0.5695	0.595873	1.17442	-0.60803	MAPK8;RPS6KB1;BAD;FOXO1;ACACA;UNG
mitochondrion (GO:0005739)	30	0.785386	0.805524	0.668018	-0.144467	KANK2;HSP90AB1;ABL1;PI4K2A
mitotic spindle (GO:0072686)	15	0.0119955	0.0726585	-0.904953	2.37277	CDK1;MAP4
mitotic spindle (GO:0072686)	60	0.138227	0.248555	2.76538	-3.84967	CDK1
mitotic spindle (GO:0072686)	360	0.156821	0.318756	1.9222	-2.19771	CDK1
mitotic spindle (GO:0072686)	30	0.113418	0.326071	0.0870294	-0.0975285	PKP4
MLL1 complex (GO:0071339)	0	0.107847	0.20783	2.02446	-3.18049	PELP1
MLL1/2 complex (GO:0044665)	0	0.107847	0.20783	2.07264	-3.25619	PELP1
MLL5-L complex (GO:0070688)	60	0.0450851	0.163642	6.55941	-11.873	PPP1CA
motile cilium (GO:0031514)	15	0.320012	0.424016	1.90315	-1.63287	KLC3
mRNA cap binding complex (GO:0005845)	60	0.0644743	0.173109	5.24911	-9.20607	EIF4E
myelin sheath (GO:0043209)	0	0.0707093	0.181292	2.64001	-4.5082	ITPR3
myosin complex (GO:0016459)	5	0.26611	0.379306	1.30689	-1.26691	MYH14
myosin complex (GO:0016459)	30	0.236765	0.381784	0.356461	-0.343236	MYO9B
myosin complex (GO:0016459)	15	0.304599	0.411306	1.8877	-1.67707	MYH14
myosin complex (GO:0016459)	360	0.318082	0.440602	1.33329	-1.09278	MYL12A
myosin filament (GO:0032982)	15	0.115517	0.247371	3.60577	-5.03678	MYH14
myosin filament (GO:0032982)	5	0.0992691	0.269319	1.57021	-2.05989	MYH14
myosin II complex (GO:0016460)	15	0.135058	0.267592	3.03072	-3.99537	MYH14
myosin II complex (GO:0016460)	5	0.116246	0.283352	1.47648	-1.86194	MYH14
myosin II complex (GO:0016460)	360	0.141795	0.304779	1.90524	-2.26374	MYL12A
N-methyl-D-aspartate selective glutamate receptor complex (GO:0017146)	0	0.0477028	0.179328	2.79776	-4.80806	GRIN2B
N-methyl-D-aspartate selective glutamate receptor complex (GO:0017146)	360	0.0681076	0.231566	3.76071	-5.50152	GRIN1
NADH dehydrogenase complex (GO:0030964)	15	0.235158	0.370091	1.97226	-1.96044	SNCA
neurofilament (GO:0005883)	5	0.0463902	0.221513	3.22697	-4.86393	SHANK2
neuromuscular junction (GO:0031594)	0	0.177805	0.27642	1.59606	-2.05226	HDAC4
neuromuscular junction (GO:0031594)	60	0.218395	0.332757	1.8606	-2.04729	ITGB1
neuron projection membrane (GO:0032589)	5	0.157322	0.319665	1.42455	-1.62468	GRIA1
neuron projection membrane (GO:0032589)	360	0.190878	0.349943	1.71952	-1.80547	GRIN1
neuron spine (GO:0044309)	5	0.000501716	0.00958277	-2.06447	9.59521	GRIA1;ARFGEF2;ADD1;SHANK2
neuron spine (GO:0044309)	60	0.00713369	0.0517853	-1.63638	4.84475	NTRK2;CTNND1;PPP1CA
neuron spine (GO:0044309)	360	0.0103715	0.0881574	-1.76229	4.27995	PTEN;STRN;GRIN1
neuron spine (GO:0044309)	15	0.0667847	0.208848	-0.654298	1.02473	APP;PTEN
neuron spine (GO:0044309)	1	0.234014	0.331488	0.277422	-0.306319	CANX
neuron spine (GO:0044309)	30	0.267927	0.394144	0.40333	-0.375516	EEA1
neuronal cell body (GO:0043025)	0	0.0991855	0.20783	-0.607276	0.954051	MAP2;PRKCA;ITPR3
neuronal cell body (GO:0043025)	5	0.139238	0.296201	-0.568366	0.691541	GRIA1;DAB1;SHANK2
neuronal cell body (GO:0043025)	1	0.250229	0.344654	-0.237631	0.253127	CANX;PRKCA
neuronal cell body (GO:0043025)	360	0.215066	0.362318	-0.140356	0.142494	MAP1S;MAP2;STRN
neuronal cell body (GO:0043025)	60	0.406524	0.497992	0.81294	-0.566759	NTRK2;UBXN1
neuronal cell body (GO:0043025)	30	0.678693	0.728798	0.598935	-0.189478	PI4K2A
neuronal postsynaptic density (GO:0097481)	0	0.0744903	0.181292	2.37895	-4.0624	GRIN2B
neuronal postsynaptic density (GO:0097481)	60	0.0928331	0.204441	3.40935	-5.41226	NTRK2
neuronal postsynaptic density (GO:0097481)	360	0.1057	0.270089	2.37895	-3.11405	GRIN1
nonmotile primary cilium (GO:0031513)	0	0.242372	0.309233	1.5307	-1.79652	PRKCA
nonmotile primary cilium (GO:0031513)	1	0.214666	0.316578	0.336632	-0.387189	PRKCA
nonmotile primary cilium (GO:0031513)	5	0.276542	0.388379	1.29708	-1.22674	SHANK2
nuclear body (GO:0016604)	60	0.000808803	0.0144114	-2.13304	9.04352	RB1;MAPK7;MDM2;TP53;PML;PIAS1
nuclear body (GO:0016604)	15	0.00685873	0.0484684	-1.75463	5.31099	RB1;HDAC5;CHEK2;NBN;TP53
nuclear body (GO:0016604)	1	0.0393506	0.121649	-1.41605	2.98308	TP53;MTOR;WRAP53
nuclear body (GO:0016604)	360	0.0368167	0.186074	-1.61522	2.71617	SRRM2;RB1;NCOR2;ACIN1
nuclear body (GO:0016604)	5	0.0800327	0.269319	-1.23681	1.62251	SRRM2;RB1;NCOR2
nuclear body (GO:0016604)	30	0.218741	0.380419	-0.519821	0.502398	RB1;CDK13
nuclear body (GO:0016604)	0	0.579351	0.602135	1.19298	-0.605167	TP53
nuclear chromatin (GO:0000790)	0	0.000837495	0.0172152	-2.18417	8.87201	NCOR1;NASP;H2AFX;TP53;HIST1H1A
nuclear chromatin (GO:0000790)	1	0.0037674	0.0261924	-1.93583	7.05084	JUN;CREB1;TRIM28;TP53
nuclear chromatin (GO:0000790)	360	0.0042638	0.0739981	-2.16347	5.63307	CREB1;TRIM28;ACTL6A;TNKS1BP1;HNRNPC
nuclear chromatin (GO:0000790)	60	0.0137304	0.0792022	-1.68749	4.27905	TRIM28;STAT1;TNKS1BP1;TP53
nuclear chromatin (GO:0000790)	15	0.0786631	0.216041	-0.797607	1.22216	SMAD2;JUN;TP53
nuclear chromatin (GO:0000790)	5	0.053657	0.240533	-1.50124	2.13911	JUN;STAT1;RCC1
nuclear chromatin (GO:0000790)	30	0.524356	0.612387	0.464785	-0.227926	NASP
nuclear chromosome (GO:0000228)	0	0.00184239	0.0243459	-1.95275	7.25524	H2AFX;H3F3A;SMC1A
nuclear chromosome (GO:0000228)	1	0.018447	0.0841645	-1.42727	3.53245	JUN;CHEK1
nuclear chromosome (GO:0000228)	360	0.0467726	0.208249	-1.13533	1.78135	H3F3A;ADD3
nuclear chromosome (GO:0000228)	5	0.0317878	0.215931	-1.57323	2.41145	JUN;RCC1
nuclear chromosome (GO:0000228)	30	0.214181	0.380419	0.149194	-0.144193	BRCA1
nuclear chromosome (GO:0000228)	15	0.276793	0.396488	1.9592	-1.81248	JUN
nuclear chromosome part (GO:0044454)	0	0.000381625	0.0100858	-2.30595	10.5996	NCOR1;CSNK2A1;NASP;H3F3A;H2AFX;TP53;HIST1H1A
nuclear chromosome part (GO:0044454)	360	0.000748921	0.0272085	-2.36626	8.52853	PURB;CREB1;TRIM28;H3F3A;ACTL6A;TNKS1BP1;HNRNPC;MCM2
nuclear chromosome part (GO:0044454)	1	0.00614392	0.0390005	-1.98428	6.43738	JUN;POLA2;CREB1;TRIM28;TP53
nuclear chromosome part (GO:0044454)	60	0.0272296	0.1186	-1.542	3.28754	CCNB1;TRIM28;STAT1;TNKS1BP1;TP53
nuclear chromosome part (GO:0044454)	15	0.0372944	0.164717	-1.48169	2.67226	SMAD2;JUN;PLK1;NBN;TP53
nuclear chromosome part (GO:0044454)	5	0.205482	0.354582	-0.235248	0.243909	JUN;STAT1;RCC1
nuclear chromosome part (GO:0044454)	30	0.747709	0.776841	0.649322	-0.163967	NASP
nuclear chromosome, telomeric region (GO:0000784)	15	0.100577	0.236914	3.70622	-5.33718	NBN
nuclear DNA-directed RNA polymerase complex (GO:0055029)	15	0.24367	0.370091	2.00077	-1.98878	ZNF768
nuclear envelope (GO:0005635)	5	0.410969	0.461735	1.43871	-1.11178	LMNB1
nuclear envelope (GO:0005635)	60	0.435138	0.516891	1.32892	-0.876986	PRKCZ
nuclear envelope (GO:0005635)	360	0.480518	0.587212	1.06543	-0.567199	LMNA
nuclear euchromatin (GO:0005719)	1	7.97666e-05	0.00132626	-2.38006	15.7688	JUN;CREB1;TRIM28
nuclear euchromatin (GO:0005719)	360	0.00791573	0.0870155	-1.77303	4.32916	CREB1;TRIM28
nuclear euchromatin (GO:0005719)	0	0.085743	0.193445	2.61101	-4.28927	HIST1H1A
nuclear euchromatin (GO:0005719)	60	0.106693	0.217832	3.55526	-5.41833	TRIM28
nuclear euchromatin (GO:0005719)	15	0.115517	0.247371	3.62271	-5.06044	JUN
nuclear euchromatin (GO:0005719)	5	0.0992691	0.269319	1.66675	-2.18654	JUN
nuclear heterochromatin (GO:0005720)	60	0.0152783	0.0855584	-1.06877	2.62763	TRIM28;TNKS1BP1
nuclear heterochromatin (GO:0005720)	360	0.0197666	0.123212	-1.28221	2.68476	TRIM28;TNKS1BP1
nuclear heterochromatin (GO:0005720)	1	0.119949	0.236656	0.596079	-0.859038	TRIM28
nuclear inclusion body (GO:0042405)	15	0.0542446	0.191664	6.34282	-10.4784	NBN
nuclear inclusion body (GO:0042405)	360	0.0570831	0.218034	4.64878	-7.08058	RANBP2
nuclear inner membrane (GO:0005637)	15	0.105584	0.238081	3.60294	-5.17074	SMAD1
nuclear inner membrane (GO:0005637)	5	0.0906609	0.269319	1.54194	-2.0228	LMNB1
nuclear matrix (GO:0016363)	60	2.62169e-05	0.0010277	-2.11095	14.5243	PRKCD;JAK2;PRKCZ;TP53;PML
nuclear matrix (GO:0016363)	1	0.022768	0.0977684	-1.33755	3.11	PRKCD;TP53
nuclear matrix (GO:0016363)	360	0.057132	0.218034	-0.937508	1.42792	NCOR2;PRKCD
nuclear matrix (GO:0016363)	0	0.233014	0.305728	1.51605	-1.79662	TP53
nuclear matrix (GO:0016363)	5	0.26611	0.379306	1.3027	-1.26285	NCOR2
nuclear matrix (GO:0016363)	15	0.304599	0.411306	1.94276	-1.72598	TP53
nuclear membrane (GO:0031965)	15	0.0526068	0.191664	-1.08676	1.79534	SMAD1;PAK1;SNCA
nuclear membrane (GO:0031965)	0	0.125369	0.230546	-0.183928	0.269879	ITPR3;PUM2
nuclear membrane (GO:0031965)	5	0.160323	0.320969	-0.286523	0.325608	RCC1;LMNB1
nuclear membrane (GO:0031965)	1	0.414158	0.479897	0.349565	-0.256645	PAK1
nuclear membrane (GO:0031965)	60	0.538374	0.589505	1.43707	-0.759452	PML
nuclear membrane (GO:0031965)	360	0.587839	0.646623	1.2524	-0.546035	RANBP2
nuclear origin of replication recognition complex (GO:0005664)	360	0.0570831	0.218034	4.76851	-7.26294	MCM2
nuclear outer membrane (GO:0005640)	0	0.0554331	0.179328	3.04521	-5.23331	ITPR3
nuclear outer membrane (GO:0005640)	15	0.0751203	0.21234	4.77225	-7.39491	SNCA
nuclear periphery (GO:0034399)	0	0.0515756	0.179328	3.34983	-5.7568	MAP2
nuclear periphery (GO:0034399)	360	0.073572	0.245678	3.81407	-5.35393	MAP2
nuclear periphery (GO:0034399)	30	0.0525033	0.308133	-0.131969	0.155357	MAPT
nuclear pore (GO:0005643)	360	0.309982	0.439141	1.4054	-1.15655	RANBP2
nuclear speck (GO:0016607)	360	0.0904246	0.247035	-0.677572	0.947399	SRRM2;ACIN1
nuclear speck (GO:0016607)	30	0.297839	0.414385	0.456489	-0.402149	CDK13
nuclear speck (GO:0016607)	5	0.332958	0.426361	1.23616	-1.05378	SRRM2
nuclear transcription factor complex (GO:0044798)	0	0.00479025	0.0483928	-1.89584	5.74136	GTF3C2;BRF1;TP53
nuclear transcription factor complex (GO:0044798)	15	0.0113931	0.0710391	-1.48337	3.92281	SMAD2;RB1;TP53
nuclear transcription factor complex (GO:0044798)	60	0.0672483	0.17614	-0.512861	0.89057	RB1;TP53
nuclear transcription factor complex (GO:0044798)	1	0.252896	0.344701	0.287808	-0.306539	TP53
nuclear transcription factor complex (GO:0044798)	30	0.288994	0.409195	0.433385	-0.387257	RB1
nuclear transcription factor complex (GO:0044798)	5	0.323327	0.420658	1.20979	-1.0476	RB1
nuclear transcription factor complex (GO:0044798)	360	0.383246	0.501168	1.16127	-0.802219	RB1
nuclear transcriptional repressor complex (GO:0090568)	0	0.0782563	0.181292	2.39548	-4.09063	CSNK2A1
nuclear ubiquitin ligase complex (GO:0000152)	30	0.14952	0.354898	0.207231	-0.214676	BRCA1
nucleolus (GO:0005730)	1	0.00138339	0.0106303	-1.87213	8.50704	CHUK;NDRG2;PTPN14;KIAA0556;POLA2;CDK6;CREB1;MYC;CHEK1;HABP4;EIF4EBP1;TP53;WRAP53;MAPK3
nucleolus (GO:0005730)	60	0.00367089	0.0318355	-1.87213	6.45355	KHDRBS1;HSP90AA1;SCAF11;STAT1;LIMK1;IRF2BP1;LARP4B;FOS;ELK1;PML;SRRM1;MAPK7;MAPKAPK2;EIF4EBP1;MDM2;ABL1;TP53
nucleolus (GO:0005730)	360	0.00303838	0.0631307	-2.06112	5.69394	SRRM2;RBM17;MTMR3;PPP1R13B;LIG1;MAP1S;PTEN;C9ORF78;NDRG2;SRRM1;NCOR2;CREB1;LMNA;ACIN1;SMCR8;TACC2;HNRNPC;SMAP2;MCM2
nucleolus (GO:0005730)	0	0.0141444	0.118942	-1.81543	3.86527	NPM1;RPS6;PXN;IRF2BP1;ITPR3;SMC1A;SMC4;RELB;RPS6KB1;NASP;SKIV2L;TP53;PELP1
nucleolus (GO:0005730)	5	0.0221026	0.191891	-1.81543	2.99696	SRRM2;NPM1;STAT1;STAT3;ADD1;NCOR2;TPX2;RPS6KB1;NCL;MYC;SNX15;EIF4EBP1;RCC1;EZR
nucleolus (GO:0005730)	15	0.128797	0.260048	-0.24681	0.332426	SMAD1;ATF2;HDAC5;PXN;PLK1;STAT3;PTEN;RPS6KB1;CCNE1;NBN;EZR;TP53;MAPK3
nucleolus (GO:0005730)	30	0.143015	0.352038	-1.00277	1.04691	RSL1D1;RBM8A;NASP;THRAP3;ABL1;HNRNPD;ZC3H18;RAD17;SMCR8;SRRM1
nucleoplasm (GO:0005654)	15	2.76944e-10	2.93561e-08	-2.24004	38.8508	RB1;HDAC5;ATF2;GATA1;RELA;CHEK2;RPS6KA1;TP53BP1;NBN;MAP2K6;MAPK3;SMAD2;MAP2K3;STAT5A;SMAD1;NUDC;JUN;STAT2;STAT3;PLK1;XRCC1;ESR1;CCNE1;CDK1;TP53
nucleoplasm (GO:0005654)	360	1.24792e-07	1.98271e-05	-2.25924	24.4641	MAP2K3;RB1;LIG1;H3F3A;PRKCD;ACTL6A;FOXO3;RELA;FOXO1;SRRM1;NCOR2;RPS6KA5;CREB1;TRIM28;LMNA;CDK1;AKT1;TP53BP1;HNRNPC;HIST1H2BB;MCM2;TJP2
nucleoplasm (GO:0005654)	1	2.16628e-06	0.00014608	-2.24004	19.7826	JUN;CDKN1B;PDPK1;PRKCD;PRKCA;RELA;POLA2;CREB1;TRIM28;MYC;CHEK1;AKT1;TP53BP1;TP53;MAPK3
nucleoplasm (GO:0005654)	60	1.86011e-05	0.000911454	-2.20164	15.4125	RB1;NCOA2;STAT1;PRKCD;FOS;PML;PIAS1;SRRM1;CCNB1;MAPK7;TRIM28;RPS6KA1;MAPKAPK2;CDK1;MDM2;PGR;TP53
nucleoplasm (GO:0005654)	0	1.45269e-05	0.00121633	-2.25924	15.1639	NOTCH2;GTF3C2;NPM1;BRF1;H3F3A;H2AFX;ITPR3;PRKCA;SMC1A;MAPK14;SMC4;NCOR1;RPS6KA1;TP53BP1;TP53
nucleoplasm (GO:0005654)	5	0.000102616	0.00391993	-2.18244	12.0944	RB1;STAT5A;JUN;NPM1;STAT1;STAT3;CDC25C;FOXO1;LMNB1;NCOR2;MAPK8;NCL;MYC;RPS6KA1;RCC1
nucleoplasm (GO:0005654)	30	0.0287812	0.308133	-2.02884	2.3884	RB1;RBM8A;HNRNPD;RAD17;JMJD1C;PGR;TP53BP1;BRCA1;SRRM1
nucleosome (GO:0000786)	0	0.000238955	0.00736779	-2.05274	10.0803	H3F3B;H3F3A;H2AFX;HIST1H1A
nucleosome (GO:0000786)	360	0.00930647	0.0870155	-1.70236	4.1566	H3F3B;H3F3A;HIST1H2BB
NuRD complex (GO:0016581)	0	0.0707093	0.181292	2.56861	-4.38627	CSNK2A1
occluding junction (GO:0070160)	360	0.0273174	0.154799	-1.50258	2.80325	STRN;TJP3;TJP2
occluding junction (GO:0070160)	15	0.124818	0.254437	0.0411928	-0.0563807	TJP3;PARD3B
occluding junction (GO:0070160)	5	0.405301	0.461735	1.37055	-1.05911	TJP3
occluding junction (GO:0070160)	60	0.42927	0.51303	1.32767	-0.886112	PRKCZ
oligosaccharyltransferase complex (GO:0008250)	0	0.0438144	0.179328	3.85506	-6.62507	STT3B
organelle envelope (GO:0031967)	5	0.446534	0.481853	1.44587	-1.05565	LMNB1
organelle envelope (GO:0031967)	60	0.471854	0.537694	1.3409	-0.831984	PRKCZ
organelle envelope (GO:0031967)	360	0.519047	0.609961	1.089	-0.538359	LMNA
organelle envelope lumen (GO:0031970)	15	0.0452047	0.184296	-0.780512	1.32001	LYN;APP
organelle envelope lumen (GO:0031970)	1	0.191967	0.295023	0.39834	-0.486254	PANK2
organelle inner membrane (GO:0019866)	15	0.328289	0.432281	0.759005	-0.636563	CYB5B;SMAD1;SRC
organelle inner membrane (GO:0019866)	5	0.824107	0.837257	1.28979	-0.229098	LMNB1
organelle outer membrane (GO:0031968)	15	0.000947447	0.0133906	-1.91611	8.26458	CYB5B;ATF2;RPS6KB1;PI4KB;SNCA
organelle outer membrane (GO:0031968)	0	0.10166	0.20783	-0.366816	0.57628	RPS6KB1;ITPR3
organelle outer membrane (GO:0031968)	5	0.130957	0.290847	-0.449445	0.555046	RPS6KB1;BAD
organelle outer membrane (GO:0031968)	30	0.104819	0.326071	-1.19311	1.33704	PGR;RAF1
organelle outer membrane (GO:0031968)	1	0.375134	0.445281	0.314874	-0.254749	MTOR
organelle outer membrane (GO:0031968)	60	0.493269	0.552462	1.38905	-0.824224	PGR
organelle outer membrane (GO:0031968)	360	0.541341	0.623343	1.12051	-0.529617	PI4KB
organelle subcompartment (GO:0031984)	60	0.120344	0.224643	3.33694	-4.98286	HID1
origin recognition complex (GO:0000808)	360	0.0570831	0.218034	4.81971	-7.34092	MCM2
outer membrane (GO:0019867)	15	0.00114948	0.0152306	-1.91914	8.03056	CYB5B;ATF2;RPS6KB1;PI4KB;SNCA
outer membrane (GO:0019867)	0	0.109414	0.208676	-0.253221	0.396791	RPS6KB1;ITPR3
outer membrane (GO:0019867)	5	0.140601	0.296201	-0.397189	0.483267	RPS6KB1;BAD
outer membrane (GO:0019867)	30	0.112782	0.326071	-1.1376	1.27484	PGR;RAF1
outer membrane (GO:0019867)	1	0.388417	0.456225	0.302086	-0.237068	MTOR
outer membrane (GO:0019867)	60	0.508767	0.56619	1.37157	-0.780183	PGR
outer membrane (GO:0019867)	360	0.557389	0.623343	1.1659	-0.551071	PI4KB
oxidoreductase complex (GO:1990204)	15	0.392163	0.486191	1.7344	-1.25077	SNCA
PcG protein complex (GO:0031519)	0	0.160838	0.263319	1.68086	-2.24293	CSNK2A1
pericentriolar material (GO:0000242)	0	0.0669131	0.181292	2.32379	-3.96821	NEK1
pericentriolar material (GO:0000242)	60	0.0834756	0.197123	3.72058	-6.04196	LCK
pericentriolar material (GO:0000242)	15	0.0904782	0.22835	3.72058	-5.49484	LCK
perikaryon (GO:0043204)	60	0.00223183	0.0283927	-1.86392	6.63858	MAP2K1;TH;PPP1CA
perikaryon (GO:0043204)	0	0.0175261	0.129693	-1.53848	3.14248	MAP2K1;TH
perikaryon (GO:0043204)	1	0.159705	0.273712	0.381599	-0.49443	MAP2K1
perikaryon (GO:0043204)	30	0.0181416	0.308133	-2.05918	2.42412	MAP2K4;PI4K2A
perinuclear region of cytoplasm (GO:0048471)	60	0.00535308	0.0419681	-1.91035	6.05743	PRKCG;MAP2K1;MAP2K2;ABL1;CSNK1D;PRKCZ;EGFR
perinuclear region of cytoplasm (GO:0048471)	5	0.00349859	0.0445487	-2.10654	6.5538	PRKCG;DAB1;RPS6KB1;CAV1;CDC25C;EGFR;ADD1
perinuclear region of cytoplasm (GO:0048471)	0	0.00666201	0.0586891	-1.98883	5.63932	MAP2K1;RPS6KB1;CAV2;RPS6;PRKCA;PUM2
perinuclear region of cytoplasm (GO:0048471)	1	0.015325	0.0786188	-1.87111	4.75852	MAP2K1;BTK;PRKCA;NFKBIE;EGFR
perinuclear region of cytoplasm (GO:0048471)	15	0.081525	0.216041	-0.831334	1.27384	LYN;APP;RPS6KB1;PRKCE;SNCA
perinuclear region of cytoplasm (GO:0048471)	30	0.0922777	0.317713	-1.51798	1.74053	SORT1;ABL1;PKP4;MYO9B
perinuclear region of cytoplasm (GO:0048471)	360	0.225531	0.367777	-0.164304	0.16435	MAP1S;WWC1;LMNA;TPD52L1
peroxisomal membrane (GO:0005778)	60	0.19804	0.318163	1.95512	-2.23898	MAP2K2
peroxisomal membrane (GO:0005778)	5	0.184951	0.342968	1.31266	-1.40471	PEX1
peroxisomal part (GO:0044439)	5	0.290225	0.395949	1.20933	-1.12041	PEX1
peroxisomal part (GO:0044439)	60	0.309227	0.412303	1.41259	-1.25156	MAP2K2
peroxisome (GO:0005777)	5	0.408141	0.461735	1.39288	-1.07636	PEX1
peroxisome (GO:0005777)	15	0.459796	0.550716	1.58987	-0.948413	VIM
phagocytic vesicle (GO:0045335)	15	0.222213	0.370091	1.9472	-1.93553	SYK
phosphatase complex (GO:1903293)	60	0.202152	0.319531	2.06353	-2.35428	PPP1CA
phosphatase complex (GO:1903293)	360	0.22814	0.367777	1.76819	-1.76869	STRN
phosphatidylinositol 3-kinase complex (GO:0005942)	1	0.0585134	0.152553	1.97368	-3.711	MTOR
phosphatidylinositol 3-kinase complex (GO:0005942)	360	0.0951151	0.247035	3.27659	-4.58141	PIK3R1
photoreceptor inner segment (GO:0001917)	5	0.12044	0.283352	1.54132	-1.94371	SHANK2
photoreceptor outer segment (GO:0001750)	0	0.132973	0.236538	1.9652	-2.83312	PRKCA
photoreceptor outer segment (GO:0001750)	1	0.116816	0.236656	0.599633	-0.864159	PRKCA
photoreceptor outer segment (GO:0001750)	5	0.1533	0.314843	1.49578	-1.72865	SHANK2
plasma lipoprotein particle (GO:0034358)	5	0.169274	0.333313	1.30786	-1.43691	LSR
plasma membrane raft (GO:0044853)	1	0.00129414	0.0104969	-1.85177	8.43791	IRS1;MAPK3;IGF1R
plasma membrane raft (GO:0044853)	60	0.00371939	0.0318355	-1.7661	6.08804	IRS1;INSR;JAK2
plasma membrane raft (GO:0044853)	0	0.0246798	0.143328	-1.45196	2.82061	CAV2;INSR
plasma membrane raft (GO:0044853)	15	0.0438771	0.182391	-0.909365	1.54738	SRC;MAPK3
plasma membrane raft (GO:0044853)	5	0.0327853	0.215931	-1.53763	2.35688	CAV1;IGF1R
plasma membrane raft (GO:0044853)	30	0.217447	0.380419	0.261502	-0.252738	IRS1
plasma membrane region (GO:0098590)	5	0.000597391	0.0103729	-2.15042	9.82434	CAV1;SLC12A6;EZR;EGFR;TJP3;PTK2;SHANK2;IGF1R
plasma membrane region (GO:0098590)	60	0.00433412	0.0353953	-1.89342	6.32626	ERBB3;IRS1;INSR;ERBB2;JAK2;PRKCZ;EGFR
plasma membrane region (GO:0098590)	1	0.0131214	0.0736815	-1.85388	4.83494	IRS1;EGFR;PTK2;IGF1R;MAPK3
plasma membrane region (GO:0098590)	0	0.0227845	0.143328	-1.79458	3.48618	PRKAA1;HSP90AB1;CAV2;INSR;SCRIB
plasma membrane region (GO:0098590)	15	0.181423	0.318992	-0.0351084	0.0401145	SRC;EZR;TJP3;MAPK3
plasma membrane region (GO:0098590)	360	0.205799	0.359804	-0.292109	0.298593	PRKCI;ERBB2;TJP3;PTK2
plasma membrane region (GO:0098590)	30	0.227203	0.381784	-0.509572	0.490666	HSP90AB1;IRS1;SCRIB
platelet alpha granule membrane (GO:0031092)	15	0.0489535	0.189878	6.1791	-10.2658	SNCA
platelet dense tubular network membrane (GO:0031095)	0	0.0399104	0.179328	3.4235	-5.88341	ITPR3
PML body (GO:0016605)	60	3.44909e-05	0.0011267	-2.03691	13.8275	RB1;MAPK7;TP53;PML;PIAS1
PML body (GO:0016605)	15	0.00068061	0.0120241	-1.8825	8.32222	RB1;CHEK2;NBN;TP53
PML body (GO:0016605)	1	0.0254066	0.103038	-1.29059	2.93308	TP53;MTOR
PML body (GO:0016605)	0	0.245466	0.311036	1.56598	-1.82883	TP53
PML body (GO:0016605)	30	0.249383	0.383666	0.459382	-0.440079	RB1
PML body (GO:0016605)	5	0.279987	0.390347	1.33437	-1.25527	RB1
PML body (GO:0016605)	360	0.334001	0.452595	1.3601	-1.07823	RB1
polysome (GO:0005844)	0	0.107847	0.20783	2.44798	-3.84587	RPS6
polysome (GO:0005844)	5	0.124616	0.283352	1.66597	-2.10089	EIF2S1
pore complex (GO:0046930)	360	0.372211	0.490165	1.17938	-0.840911	RANBP2
postsynaptic density (GO:0014069)	5	0.00137334	0.0201775	-2.03102	7.92744	GRIA1;DAB1;ADD1;SHANK2
postsynaptic density (GO:0014069)	0	0.0623133	0.180124	-0.871413	1.4937	H2AFX;GRIN2B
postsynaptic density (GO:0014069)	360	0.116345	0.2754	-0.530353	0.683906	STRN;GRIN1
postsynaptic density (GO:0014069)	60	0.39902	0.491874	1.2659	-0.898197	NTRK2
postsynaptic density (GO:0014069)	15	0.425352	0.52427	1.58422	-1.02301	LYN
postsynaptic membrane (GO:0045211)	360	0.110086	0.270353	-0.814106	1.06487	PTEN;STRN;GRIN1
postsynaptic membrane (GO:0045211)	0	0.190666	0.284461	0.17794	-0.223698	SCRIB;GRIN2B
postsynaptic membrane (GO:0045211)	5	0.239433	0.371802	0.157694	-0.156021	GRIA1;SHANK2
postsynaptic membrane (GO:0045211)	30	0.559036	0.630174	0.481627	-0.222396	SCRIB
postsynaptic membrane (GO:0045211)	60	0.636445	0.676286	1.39269	-0.544735	NTRK2
postsynaptic membrane (GO:0045211)	15	0.667413	0.735179	1.53441	-0.472049	PTEN
presynaptic active zone (GO:0048786)	60	0.00832036	0.0582425	-1.14068	3.24311	NTRK2;PPFIA3
presynaptic membrane (GO:0042734)	0	0.167666	0.269723	1.54016	-2.01817	SCRIB
presynaptic membrane (GO:0042734)	30	0.0154898	0.308133	-2.12904	2.50635	SCRIB;PI4K2A
primary cilium (GO:0072372)	1	0.299382	0.376809	0.3533	-0.344827	PRKCA
primary cilium (GO:0072372)	0	0.33547	0.390327	1.30215	-1.22502	PRKCA
primary cilium (GO:0072372)	5	0.379125	0.446993	1.36834	-1.10181	SHANK2
proteasome complex (GO:0000502)	0	0.22987	0.305728	1.4792	-1.75294	HSPB1
proteasome complex (GO:0000502)	5	0.2626	0.379306	1.3194	-1.27904	HSPB1
proteasome complex (GO:0000502)	30	0.233578	0.381784	0.360644	-0.347264	HSPB1
proteasome complex (GO:0000502)	60	0.28017	0.389455	1.53246	-1.44512	UBXN1
protein acetyltransferase complex (GO:0031248)	5	0.339303	0.426361	1.28997	-1.09966	UBAP2L
protein acetyltransferase complex (GO:0031248)	60	0.360628	0.456021	1.36457	-1.07149	UBAP2L
protein complex involved in cell adhesion (GO:0098636)	60	0.151403	0.260307	2.62024	-3.52656	ITGB1
protein complex involved in cell adhesion (GO:0098636)	15	0.163573	0.304189	2.66712	-3.17415	LYN
protein complex involved in cell adhesion (GO:0098636)	30	0.124404	0.326306	0.135873	-0.152167	ITGA4
protein kinase complex (GO:1902911)	1	0.000206043	0.00250686	-1.93532	11.5901	CDK6;CHUK;IRS1;PRKAR2A
protein kinase complex (GO:1902911)	60	0.0644401	0.173109	-0.590808	1.03618	IRS1;INSR
protein kinase complex (GO:1902911)	0	0.0428096	0.179328	-1.21504	2.0881	PRKAA1;INSR
protein kinase complex (GO:1902911)	30	0.0442472	0.308133	-1.79126	2.10871	IRS1;CDK13
protein kinase complex (GO:1902911)	15	0.360681	0.457871	1.78609	-1.39524	CCNE1
protein phosphatase type 2A complex (GO:0000159)	360	0.116164	0.2754	2.5441	-3.28069	STRN
protein serine/threonine phosphatase complex (GO:0008287)	60	0.202152	0.319531	2.02968	-2.31567	PPP1CA
protein serine/threonine phosphatase complex (GO:0008287)	360	0.22814	0.367777	1.73411	-1.7346	STRN
protein-DNA complex (GO:0032993)	0	0.000770497	0.0172152	-2.06997	8.40814	H3F3B;H2AFX;H3F3A;HIST1H1A
protein-DNA complex (GO:0032993)	360	0.00300091	0.0631307	-2.06997	5.71839	H3F3B;H3F3A;HIST1H2BB;PAX2
protein-lipid complex (GO:0032994)	5	0.177149	0.341773	1.19837	-1.28658	LSR
pseudopodium (GO:0031143)	1	0.0484368	0.13422	2.42927	-4.87863	MAPK3
pseudopodium (GO:0031143)	15	0.0751203	0.21234	4.47937	-6.94107	MAPK3
pseudopodium (GO:0031143)	30	0.056428	0.308133	0.0862946	-0.101588	RAF1
receptor complex (GO:0043235)	60	0.000537862	0.0105421	-2.18787	9.96001	ITGB1;NTRK2;ERBB3;IRS1;INSR;ERBB2;EGFR
receptor complex (GO:0043235)	1	0.0161545	0.0786188	-1.79241	4.55835	CHUK;IRS1;EGFR;IGF1R
receptor complex (GO:0043235)	5	0.00994009	0.105475	-2.02968	4.56533	GRIA1;RFFL;SHANK2;EGFR;IGF1R
receptor complex (GO:0043235)	0	0.0255666	0.143328	-1.73309	3.36673	NOTCH2;INSR;ITPR3;GRIN2B
receptor complex (GO:0043235)	15	0.0675131	0.208848	-1.0608	1.66137	LYN;APP;SYK;STXBP5
receptor complex (GO:0043235)	30	0.105083	0.326071	-1.37717	1.54331	ITGA4;IRS1;STXBP5
receptor complex (GO:0043235)	360	0.218126	0.364193	-0.171008	0.172731	ZAP70;ERBB2;GRIN1
recycling endosome (GO:0055037)	5	0.25197	0.373072	1.31503	-1.29659	ARFGEF2
recycling endosome (GO:0055037)	30	0.223939	0.381784	0.317872	-0.306079	EEA1
replication fork (GO:0005657)	1	0.00014223	0.00207655	-2.09292	12.9281	CHEK1;TP53BP1;TP53
replication fork (GO:0005657)	0	0.000215014	0.00736779	-2.39943	11.7827	H2AFX;TP53BP1;TP53
replication fork (GO:0005657)	15	0.000543329	0.0104714	-2.04184	9.30894	TP53BP1;NBN;TP53
replication fork (GO:0005657)	60	0.129331	0.23914	2.81117	-4.02195	TP53
replication fork (GO:0005657)	360	0.146833	0.31202	1.89165	-2.20318	TP53BP1
replication fork (GO:0005657)	30	0.10602	0.326071	0.0526174	-0.0589651	TP53BP1
respiratory chain complex I (GO:0045271)	15	0.235158	0.370091	2.03863	-2.02641	SNCA
retromer complex (GO:0030904)	30	0.0446057	0.308133	0.148638	-0.17498	DENND4C
ribonucleoprotein granule (GO:0035770)	0	0.0770777	0.181292	-0.678032	1.15784	RPS6;PUM2
ribonucleoprotein granule (GO:0035770)	60	0.113624	0.219705	-0.130262	0.197408	LARP4B;EIF4E
ribonucleoprotein granule (GO:0035770)	5	0.100113	0.269319	-0.787586	1.0332	NCL;EIF2S1
ribonucleoprotein granule (GO:0035770)	30	0.0795461	0.317713	-1.48873	1.70699	PAN2;MAPT
ribonucleoprotein granule (GO:0035770)	15	0.465836	0.551717	1.57878	-0.938934	DCP1A
ribosomal subunit (GO:0044391)	0	0.426822	0.472827	1.19337	-0.893869	RPS6
ribosomal subunit (GO:0044391)	360	0.552102	0.623343	1.15353	-0.545224	RPS3
ribosome (GO:0005840)	360	0.0767614	0.247035	-1.12924	1.57893	RPS6KA5;RPS6KC1;RPS3
ribosome (GO:0005840)	1	0.448818	0.5102	0.318285	-0.214191	CANX
ribosome (GO:0005840)	0	0.495521	0.539243	1.17456	-0.725398	RPS6
ribosome (GO:0005840)	60	0.57733	0.618343	1.41922	-0.682234	LARP4B
ribosome (GO:0005840)	15	0.608174	0.682184	1.56193	-0.597368	SNCA
RISC complex (GO:0016442)	60	0.0548287	0.170578	5.77329	-10.2104	EIF4E
RNA cap binding complex (GO:0034518)	60	0.0692607	0.17614	5.10989	-8.87319	EIF4E
RNA polymerase complex (GO:0030880)	15	0.247891	0.370091	2.00853	-1.99649	ZNF768
RNA polymerase II transcription factor complex (GO:0090575)	15	0.00471247	0.0384648	-1.5976	5.205	RB1;SMAD2;TP53
RNA polymerase II transcription factor complex (GO:0090575)	60	0.0376737	0.142001	-0.82214	1.60475	RB1;TP53
RNA polymerase II transcription factor complex (GO:0090575)	1	0.189085	0.293685	0.384128	-0.470652	TP53
RNA polymerase II transcription factor complex (GO:0090575)	0	0.213957	0.29761	1.50423	-1.82309	TP53
RNA polymerase II transcription factor complex (GO:0090575)	5	0.2448	0.373072	1.27447	-1.2566	RB1
RNA polymerase II transcription factor complex (GO:0090575)	30	0.217447	0.380419	0.269246	-0.260221	RB1
RNA polymerase II transcription factor complex (GO:0090575)	360	0.293497	0.422184	1.38935	-1.19806	RB1
RNAi effector complex (GO:0031332)	60	0.0548287	0.170578	5.69952	-10.08	EIF4E
rough endoplasmic reticulum (GO:0005791)	15	0.182066	0.318992	2.53535	-2.89687	SNCA
ruffle (GO:0001726)	15	0.00719357	0.0491947	-1.48493	4.47257	PAK1;PLCG1;EZR
ruffle (GO:0001726)	1	0.0254066	0.103038	-1.35387	3.07689	PAK1;CDK6
ruffle (GO:0001726)	5	0.0434112	0.221513	-1.4063	2.11967	CTTN;EZR
ruffle (GO:0001726)	30	0.249383	0.383666	0.428515	-0.41051	MYO9B
ruffle (GO:0001726)	60	0.298468	0.406249	1.47698	-1.33045	ITGB1
ruffle membrane (GO:0032587)	60	0.027943	0.119061	-0.907359	1.93097	ITGB1;BMX
ruffle membrane (GO:0032587)	360	0.0359086	0.186074	-1.23109	2.07022	WWC1;RPS3
sarcolemma (GO:0042383)	60	0.0435606	0.161092	-0.782987	1.42956	ITGB1;AHNAK
sarcolemma (GO:0042383)	360	0.314044	0.440602	1.31983	-1.08175	PLEC
sarcomere (GO:0030017)	1	0.10735	0.223902	0.619119	-0.92654	HABP4
SCF ubiquitin ligase complex (GO:0019005)	15	0.154173	0.291827	2.93124	-3.6101	USP47
Schmidt-Lanterman incisure (GO:0043220)	360	0.00294588	0.0631307	-1.79637	4.96257	PRKCI;PTEN
Schmidt-Lanterman incisure (GO:0043220)	15	0.0699444	0.208848	5.14957	-8.06499	PTEN
secretory granule (GO:0030141)	60	0.230778	0.340094	0.388703	-0.419229	ITGB1;KIT
secretory granule (GO:0030141)	1	0.46826	0.521878	0.347907	-0.226251	CTNNA1
secretory granule (GO:0030141)	5	0.570915	0.595873	1.4086	-0.729273	KIT
secretory granule (GO:0030141)	30	0.522353	0.612387	0.449897	-0.220625	DENND4C
secretory granule (GO:0030141)	360	0.648996	0.705595	1.18423	-0.412956	EBAG9
secretory granule membrane (GO:0030667)	0	0.200995	0.286032	1.52689	-1.91114	CAV2
secretory granule membrane (GO:0030667)	5	0.230256	0.369243	1.20803	-1.20356	CAV1
secretory granule membrane (GO:0030667)	15	0.264543	0.384132	1.99069	-1.90463	SNCA
serine/threonine protein kinase complex (GO:1902554)	1	0.0178615	0.084122	-1.29744	3.2118	CHUK;PRKAR2A
serine/threonine protein kinase complex (GO:1902554)	0	0.207502	0.290818	1.55852	-1.92486	PRKAA1
sex chromosome (GO:0000803)	0	0.0744903	0.181292	2.4454	-4.17588	H2AFX
side of membrane (GO:0098552)	60	0.0338292	0.13261	-1.34485	2.71705	ITGB1;MAP2K2;TH;KIT
side of membrane (GO:0098552)	0	0.25045	0.315192	0.558226	-0.644512	PDGFRA;TH
side of membrane (GO:0098552)	30	0.257053	0.386859	-0.265786	0.252415	ITGA4;PKP4
side of membrane (GO:0098552)	5	0.309767	0.416658	0.460129	-0.402838	KIT;KDR
side of membrane (GO:0098552)	1	0.570028	0.616475	0.322794	-0.156148	CHUK
side of membrane (GO:0098552)	15	0.734873	0.780556	1.57843	-0.391055	PTEN
side of membrane (GO:0098552)	360	0.753179	0.795731	1.14681	-0.262038	PTEN
Sin3 complex (GO:0016580)	0	0.00142922	0.0203389	-1.29695	5.05191	NCOR1;CSNK2A1
Sin3-type complex (GO:0070822)	0	0.00142922	0.0203389	-1.20765	4.70407	NCOR1;CSNK2A1
site of double-strand break (GO:0035861)	15	0.00598055	0.0437199	-0.676523	2.11748	ATF2;NBN
site of double-strand break (GO:0035861)	0	0.0782563	0.181292	2.71263	-4.63221	H2AFX
site of polarized growth (GO:0030427)	15	0.0206396	0.112195	-1.42344	3.1138	PAK1;MYH14;SNCA
site of polarized growth (GO:0030427)	60	0.0989637	0.210836	-0.233436	0.363384	NTRK2;CTNND1
site of polarized growth (GO:0030427)	30	0.00933463	0.248923	-2.16439	3.00982	FKBP15;MAPT;PI4K2A
site of polarized growth (GO:0030427)	5	0.0870165	0.269319	-0.951929	1.24879	MYH14;SHANK2
site of polarized growth (GO:0030427)	1	0.30685	0.379165	0.327887	-0.31798	PAK1
small ribosomal subunit (GO:0015935)	0	0.226713	0.305728	1.45787	-1.72766	RPS6
small ribosomal subunit (GO:0015935)	360	0.309982	0.439141	1.32553	-1.09082	RPS3
smooth endoplasmic reticulum (GO:0005790)	0	0.0592751	0.180124	2.66371	-4.56589	TH
smooth endoplasmic reticulum (GO:0005790)	60	0.074023	0.183652	4.34117	-7.35704	TH
sperm part (GO:0097223)	60	0.100564	0.211942	-0.218722	0.339334	ITGB1;KIT
sperm part (GO:0097223)	5	0.0884443	0.269319	-0.924941	1.21339	CAV1;KIT
sperm part (GO:0097223)	1	0.309322	0.379165	0.333012	-0.322949	CTNNA1
sperm part (GO:0097223)	0	0.346287	0.400394	1.25992	-1.15322	CAV2
spindle (GO:0005819)	15	1.78993e-05	0.000524061	-2.07494	15.6739	RB1;PLK1;RPS6KA1;CDK1;MAP4;MAP2K5
spindle (GO:0005819)	60	0.00014132	0.00395696	-2.07494	11.4792	RB1;RPS6KA1;CHAMP1;CDK1;CSNK1D
spindle (GO:0005819)	5	0.0105886	0.106444	-1.8013	4.03517	RB1;TPX2;RPS6KA1
spindle (GO:0005819)	360	0.0187216	0.123212	-1.59608	3.34194	RB1;CDK1;AKT1
spindle (GO:0005819)	30	0.0587995	0.308133	-1.57327	1.85209	RB1;PKP4
spindle (GO:0005819)	0	0.318915	0.3782	1.32272	-1.28613	RPS6KA1
spindle microtubule (GO:0005876)	60	0.0230555	0.10509	-0.89214	2.00993	CDK1;CSNK1D
spindle microtubule (GO:0005876)	15	0.0269601	0.127012	-0.89214	1.84091	PLK1;CDK1
spindle microtubule (GO:0005876)	360	0.0296991	0.163345	-1.20573	2.18465	CDK1;MAP9
spindle microtubule (GO:0005876)	0	0.167666	0.269723	1.61659	-2.11832	NCOR1
spindle microtubule (GO:0005876)	1	0.147663	0.273712	0.327383	-0.424183	CLASP1
spindle midzone (GO:0051233)	15	0.00777609	0.0515166	-0.696402	2.06542	APP;PLK1
spindle midzone (GO:0051233)	5	0.103543	0.272312	1.70424	-2.21689	CTTN
spindle midzone (GO:0051233)	360	0.126506	0.288495	2.3044	-2.86455	MAP9
spindle midzone (GO:0051233)	30	0.0910397	0.317713	0.0237901	-0.0272779	PKP4
spindle pole (GO:0000922)	0	0.22987	0.305728	1.52721	-1.80984	MAPK14
spindle pole (GO:0000922)	5	0.2626	0.379306	1.3039	-1.26402	TPX2
spindle pole (GO:0000922)	30	0.233578	0.381784	0.354841	-0.341676	PKP4
spindle pole (GO:0000922)	60	0.28017	0.389455	1.58304	-1.49282	CCNB1
spindle pole (GO:0000922)	15	0.300693	0.411306	1.918	-1.70399	PLK1
spindle pole centrosome (GO:0031616)	0	0.0399104	0.179328	3.36634	-5.78518	NPM1
spindle pole centrosome (GO:0031616)	5	0.0463902	0.221513	3.21417	-4.84463	NPM1
spliceosomal complex (GO:0005681)	360	0.0129492	0.0896854	-1.68065	4.05279	SRRM2;RBM17;HNRNPC;SRRM1
spliceosomal complex (GO:0005681)	30	0.131941	0.340494	-0.97304	1.04831	RBM8A;SRRM1
spliceosomal complex (GO:0005681)	5	0.516113	0.547653	1.41261	-0.850548	SRRM2
spliceosomal complex (GO:0005681)	60	0.543135	0.591414	1.41261	-0.741956	SRRM1
stress fiber (GO:0001725)	15	0.00370223	0.0341249	-1.61387	5.45121	PXN;ZYX;MYH14
stress fiber (GO:0001725)	360	0.0412036	0.197671	-1.13638	1.84225	PTK2;MYL12A
stress fiber (GO:0001725)	5	0.0279229	0.215931	-1.55418	2.38225	MYH14;PTK2
stress fiber (GO:0001725)	1	0.174523	0.283115	0.415442	-0.524248	PTK2
stress fiber (GO:0001725)	0	0.197722	0.286032	1.48978	-1.86469	PXN
SWI/SNF complex (GO:0016514)	360	0.00435283	0.0739981	-1.83365	4.77429	RB1;ACTL6A
SWI/SNF complex (GO:0016514)	60	0.0787612	0.188259	4.26014	-7.11417	RB1
SWI/SNF complex (GO:0016514)	15	0.0853871	0.223482	4.26014	-6.38349	RB1
SWI/SNF complex (GO:0016514)	5	0.0732007	0.258914	1.90968	-2.58048	RB1
SWI/SNF complex (GO:0016514)	30	0.0642296	0.308133	0.0815443	-0.0959958	RB1
SWI/SNF superfamily-type complex (GO:0070603)	360	0.0602264	0.225247	-1.02193	1.52325	RB1;ACTL6A
SWI/SNF superfamily-type complex (GO:0070603)	0	0.239265	0.308196	1.49648	-1.76139	CSNK2A1
SWI/SNF superfamily-type complex (GO:0070603)	30	0.2431	0.383666	0.359133	-0.344043	RB1
SWI/SNF superfamily-type complex (GO:0070603)	5	0.273081	0.386359	1.27984	-1.21711	RB1
SWI/SNF superfamily-type complex (GO:0070603)	60	0.291205	0.399133	1.4694	-1.34959	RB1
SWI/SNF superfamily-type complex (GO:0070603)	15	0.312348	0.416465	1.92976	-1.69038	RB1
synapse (GO:0045202)	15	0.00258576	0.0288516	-1.9431	6.88942	APP;GAP43;RPS6KB1;DTNB;STXBP5;SNTB2
synapse (GO:0045202)	60	0.00868255	0.0586821	-1.74701	4.95387	ITGB1;NTRK2;CTNND1;MDM2;MAF1
synapse (GO:0045202)	0	0.262536	0.323795	0.605979	-0.683329	HDAC4;RPS6KB1
synapse (GO:0045202)	30	0.269367	0.394144	-0.178352	0.166053	FARP1;STXBP5
synapse (GO:0045202)	5	0.323753	0.420658	0.566762	-0.490779	ARFGEF2;RPS6KB1
synapse (GO:0045202)	360	0.422104	0.533335	0.58637	-0.368596	MAP1S;GRIN1
synapse part (GO:0044456)	0	0.0783966	0.181292	-0.832102	1.42094	TH;H2AFX;SCRIB;GRIN2B
synapse part (GO:0044456)	5	0.040684	0.221513	-1.80428	2.71954	GRIA1;PRKCG;DAB1;ADD1;SHANK2
synapse part (GO:0044456)	60	0.146859	0.259319	-0.217051	0.292953	PRKCG;NTRK2;TH;PPFIA3
synapse part (GO:0044456)	360	0.205799	0.359804	-0.316253	0.323273	PTEN;STRN;SYN1;GRIN1
synapse part (GO:0044456)	15	0.3817	0.481669	0.913848	-0.667564	LYN;PTEN;SNCA
synapse part (GO:0044456)	30	0.492304	0.592245	0.219436	-0.114948	SCRIB;PI4K2A
synaptic membrane (GO:0097060)	5	0.0963956	0.269319	-1.05379	1.38242	GRIA1;PRKCG;SHANK2
synaptic membrane (GO:0097060)	0	0.239893	0.308196	0.482677	-0.568121	SCRIB;GRIN2B
synaptic membrane (GO:0097060)	360	0.153519	0.315473	-0.56133	0.647596	PTEN;STRN;GRIN1
synaptic membrane (GO:0097060)	30	0.24629	0.383666	-0.344649	0.330167	SCRIB;PI4K2A
synaptic membrane (GO:0097060)	60	0.32923	0.434434	0.56147	-0.468104	PRKCG;NTRK2
synaptic membrane (GO:0097060)	15	0.724129	0.777002	1.52668	-0.385202	PTEN
synaptic vesicle (GO:0008021)	0	0.0496832	0.179328	-1.20362	2.06847	TH;GRIN2B
synaptic vesicle (GO:0008021)	360	0.0940119	0.247035	-0.682003	0.953594	SYN1;GRIN1
synaptic vesicle (GO:0008021)	5	0.339303	0.426361	1.2622	-1.07599	GRIA1
synaptic vesicle (GO:0008021)	60	0.360628	0.456021	1.33333	-1.04696	TH
synaptic vesicle (GO:0008021)	15	0.385302	0.483338	1.71269	-1.24519	SNCA
synaptic vesicle membrane (GO:0030672)	30	0.0910397	0.317713	-0.0573373	0.0657434	PI4K2A
T cell receptor complex (GO:0042101)	15	0.0802678	0.216041	4.44296	-6.80788	SYK
T cell receptor complex (GO:0042101)	360	0.0844061	0.247035	2.83822	-3.96847	ZAP70
T-tubule (GO:0030315)	15	0.0188404	0.106714	-1.08454	2.42678	AHNAK;EZR
T-tubule (GO:0030315)	5	0.161325	0.320969	1.38056	-1.56889	EZR
terminal bouton (GO:0043195)	60	0.0185667	0.0963776	-1.04328	2.44073	NTRK2;TH
terminal bouton (GO:0043195)	0	0.150493	0.250822	1.83048	-2.53158	TH
terminal bouton (GO:0043195)	15	0.200156	0.344984	2.34224	-2.49275	SNCA
terminal bouton (GO:0043195)	360	0.209725	0.359804	1.75175	-1.79063	GRIN1
tight junction (GO:0005923)	360	0.0273174	0.154799	-1.4817	2.7643	STRN;TJP3;TJP2
tight junction (GO:0005923)	15	0.124818	0.254437	0.0199954	-0.0273678	TJP3;PARD3B
tight junction (GO:0005923)	5	0.405301	0.461735	1.35007	-1.04328	TJP3
tight junction (GO:0005923)	60	0.42927	0.51303	1.30716	-0.872426	PRKCZ
TOR complex (GO:0038201)	1	0.0416606	0.121649	3.37977	-7.11988	MTOR
TOR complex (GO:0038201)	0	0.0477028	0.179328	2.69076	-4.62417	AKT1S1
TOR complex (GO:0038201)	5	0.0554107	0.240533	2.69076	-3.83406	RICTOR
TORC2 complex (GO:0031932)	1	0.0314075	0.118284	4.16506	-8.89102	MTOR
TORC2 complex (GO:0031932)	5	0.0418481	0.221513	3.34584	-5.0431	RICTOR
trans-Golgi network (GO:0005802)	5	0.438519	0.481363	1.41599	-1.03528	ARFGEF2
trans-Golgi network (GO:0005802)	15	0.492202	0.579705	1.56354	-0.852499	PRKD1
trans-Golgi network transport vesicle (GO:0030140)	30	0.056428	0.308133	-0.219077	0.257903	SORT1
transcription factor complex (GO:0005667)	15	0.000822533	0.012491	-2.0593	9.02539	SMAD2;RB1;SMAD1;JUN;GATA1;TP53;RELA
transcription factor complex (GO:0005667)	0	0.004906	0.0483928	-1.96294	5.94458	ATF7IP;GTF3C2;NCOR1;BRF1;TP53
transcription factor complex (GO:0005667)	1	0.0153897	0.0786188	-1.77023	4.50194	JUN;CREB1;TP53;RELA
transcription factor complex (GO:0005667)	60	0.160993	0.274388	-0.0936187	0.121069	RB1;FOS;TP53
transcription factor complex (GO:0005667)	360	0.212015	0.360426	-0.189975	0.193864	RB1;CREB1;RELA
transcription factor complex (GO:0005667)	5	0.366969	0.438262	0.754321	-0.622268	RB1;JUN
transcription factor complex (GO:0005667)	30	0.675961	0.728798	0.542336	-0.171573	RB1
transcription factor TFIID complex (GO:0005669)	1	0.0783542	0.181583	1.09268	-1.86415	TP53
transcription factor TFIID complex (GO:0005669)	0	0.089464	0.199408	2.44529	-3.9428	TP53
transcription factor TFIID complex (GO:0005669)	60	0.111267	0.219705	3.41145	-5.16995	TP53
transcription factor TFIID complex (GO:0005669)	15	0.120443	0.252811	3.54027	-4.86827	TP53
transcriptional repressor complex (GO:0017053)	0	0.00322648	0.0373062	-1.77719	5.84445	HDAC4;NCOR1;CSNK2A1
transcriptional repressor complex (GO:0017053)	15	0.0607414	0.207696	-0.614753	0.966194	JUN;GATA1
transcriptional repressor complex (GO:0017053)	5	0.0456716	0.221513	-1.29705	1.95501	NCOR2;JUN
transcriptional repressor complex (GO:0017053)	1	0.223016	0.32238	0.370788	-0.419741	JUN
transcriptional repressor complex (GO:0017053)	360	0.341822	0.459862	1.33106	-1.03401	NCOR2
transcriptionally active chromatin (GO:0035327)	0	0.0782563	0.181292	2.6923	-4.59749	PELP1
transcriptionally active chromatin (GO:0035327)	15	0.105584	0.238081	3.81414	-5.47384	ESR1
transmembrane transporter complex (GO:1902495)	0	0.327356	0.385738	0.75088	-0.715285	CLCC1;GRIN2B
transmembrane transporter complex (GO:1902495)	5	0.397459	0.461735	0.888595	-0.686674	GRIA1;SHANK2
transmembrane transporter complex (GO:1902495)	30	0.699747	0.746396	0.613164	-0.17935	STXBP5
transmembrane transporter complex (GO:1902495)	15	0.801623	0.828995	1.69521	-0.317921	STXBP5
transmembrane transporter complex (GO:1902495)	360	0.818185	0.854752	1.1837	-0.185775	GRIN1
transport vesicle (GO:0030133)	0	0.226713	0.305728	1.50105	-1.77884	CAV2
transport vesicle (GO:0030133)	30	0.0287802	0.308133	-1.97289	2.32253	SORT1;PI4K2A
transporter complex (GO:1990351)	0	0.334829	0.390327	0.743415	-0.699383	CLCC1;GRIN2B
transporter complex (GO:1990351)	5	0.405815	0.461735	0.920602	-0.711407	GRIA1;SHANK2
transporter complex (GO:1990351)	30	0.706044	0.748126	0.605602	-0.175736	STXBP5
transporter complex (GO:1990351)	15	0.807196	0.830707	1.68841	-0.313164	STXBP5
transporter complex (GO:1990351)	360	0.823564	0.855591	1.17654	-0.183496	GRIN1
triglyceride-rich lipoprotein particle (GO:0034385)	5	0.0949751	0.269319	1.54643	-2.02869	LSR
ubiquitin ligase complex (GO:0000151)	30	0.178104	0.368354	-0.742231	0.741274	TRAF7;BRCA1
ubiquitin ligase complex (GO:0000151)	15	0.644056	0.718631	1.50309	-0.496632	USP47
vacuolar membrane (GO:0005774)	1	0.0384333	0.121649	-1.41543	2.98178	AHNAK;STK11IP;MTOR
vacuolar membrane (GO:0005774)	30	0.215697	0.380419	-0.556778	0.538117	VPS4B;PI4K2A
vacuolar part (GO:0044437)	1	0.0814742	0.185863	-1.07865	1.81509	AHNAK;STK11IP;MTOR
vacuolar part (GO:0044437)	30	0.333762	0.44937	-0.0141472	0.0113165	VPS4B;PI4K2A
vacuole (GO:0005773)	30	0.123643	0.326306	-1.23498	1.38308	SORT1;USP4;VPS4B
vacuole (GO:0005773)	1	0.280536	0.368993	-0.199792	0.199188	BTK;MTOR
vacuole (GO:0005773)	15	0.227174	0.370091	0.112716	-0.112041	LYN;SRC;SNCA
vacuole (GO:0005773)	5	0.409143	0.461735	0.933051	-0.721028	KIT;RFFL
vacuole (GO:0005773)	60	0.447107	0.524749	0.893988	-0.576475	KIT;HTT
vacuole (GO:0005773)	360	0.518628	0.609961	0.69867	-0.345395	RRAGD;PAX2
vacuole (GO:0005773)	0	0.701933	0.721431	1.1479	-0.374811	HTT
very-low-density lipoprotein particle (GO:0034361)	5	0.0949751	0.269319	1.61427	-2.1177	LSR
vesicle lumen (GO:0031983)	60	0.0603059	0.173109	-0.628525	1.10233	HSP90AA1;HYOU1
vesicle membrane (GO:0012506)	0	0.0826026	0.18866	-0.765358	1.27647	TH;CAV2;HTT
vesicle membrane (GO:0012506)	60	0.138137	0.248555	-0.223477	0.311101	TH;MDM2;HTT
vesicle membrane (GO:0012506)	5	0.3342	0.426361	0.599379	-0.510952	GRIA1;CAV1
vesicle membrane (GO:0012506)	15	0.755136	0.792519	1.66307	-0.38673	SNCA
viral nucleocapsid (GO:0019013)	360	0.0515227	0.218034	5.01442	-7.63748	HNRNPC
virion part (GO:0044423)	360	0.181288	0.342434	1.80381	-1.9331	HNRNPC
XY body (GO:0001741)	0	0.0554331	0.179328	2.81743	-4.84186	H2AFX
Z disc (GO:0030018)	0	0.050696	0.179328	-1.12226	1.92865	HDAC4;HSPB1
Z disc (GO:0030018)	1	0.268718	0.356661	0.283881	-0.292672	PAK1
Z disc (GO:0030018)	30	0.306576	0.422864	0.445241	-0.383222	HSPB1
Z disc (GO:0030018)	5	0.342454	0.427508	1.29815	-1.10314	HSPB1
Z disc (GO:0030018)	60	0.363918	0.45723	1.3673	-1.07001	CRYAB
Z disc (GO:0030018)	15	0.388742	0.484784	1.69002	-1.22366	PAK1
Z disc (GO:0030018)	360	0.404745	0.51488	1.15984	-0.769926	MYL12A
zonula adherens (GO:0005915)	1	0.0348371	0.118284	3.64925	-7.78993	CTNNA1
zonula adherens (GO:0005915)	60	0.0499692	0.165999	5.43876	-9.76677	CTNND1

## Sheet: Supp Table S4
				GO Biological Process	Overlap	Adjusted P-value		Cluster
				transmembrane receptor protein tyrosine kinase signaling pathway	GO:0007169)	2.91161e-17	GSK3A;IRS1;SHC1;SRC;CBL;IGF1R;EFNB2;PAK1;ERBB3;ERBB2;BLNK;RAC1;JAK2;PAK2;JAK1;LYN;PDGFRB;PDGFRA;SYK;CAV2;STAT3;GAB1;FRS2;BMX;PRLR;LCK;KIT;MAPKAPK2;BTK	3
				protein phosphorylation	GO:0006468)	2.01979e-14	APP;GSK3A;SRC;EGFR;IGF1R;PAK1;GRK2;ERBB2;JAK2;PAK2;JAK1;LYN;PDGFRB;SMAD2;PDGFRA;SYK;PLK1;LIMK1;BMX;MTOR;CDK6;CREB1;LCK;KIT;MAPKAPK2;CDK2;BTK;CDK1	3
				peptidyl-tyrosine phosphorylation	GO:0018108)	4.03863e-14	PDGFRB;LYN;PDGFRA;SYK;SRC;BMX;PRLR;EGFR;IGF1R;LCK;KIT;BTK;JAK2;JAK1	3
				protein autophosphorylation	GO:0046777)	1.36525e-13	PDGFRB;LYN;PDGFRA;SYK;SRC;BMX;EGFR;MTOR;IGF1R;PAK1;LCK;MAPKAPK2;KIT;ERBB2;BTK;JAK2;PAK2;JAK1	3
				peptidyl-tyrosine autophosphorylation	GO:0038083)	1.94657e-11	LYN;SYK;SRC;LCK;BTK;JAK2;BMX;EGFR;IGF1R;JAK1	3
				phosphorylation	GO:0016310)	3.64215e-11	LYN;APP;PANK2;GSK3A;SYK;PLK1;STAT3;LIMK1;BMX;MTOR;PAK1;CDK6;CREB1;LCK;MAPKAPK2;CDK2;ERBB2;BTK;CDK1;JAK2;PAK2;JAK1	3
				positive regulation of intracellular signal transduction	GO:1902533)	6.37621e-11	LYN;PDGFRB;APP;PDGFRA;IRS1;SHC1;CAV2;SRC;BAD;CAV1;GAB1;FRS2;CBL;ESR1;EGFR;PUM2;IGF1R;ERBB3;LCK;KIT;ERBB2;JAK2;TP53;MET	3
				positive regulation of protein phosphorylation	GO:0001934)	1.27066e-10	LYN;PDGFRB;APP;PDGFRA;SHC1;CAV2;SRC;CAV1;PLK1;GATA1;EGFR;MTOR;IGF1R;PAK1;ERBB3;KIT;ERBB2;RAC1;JAK2;TP53;PAK2;MET	3
				regulation of cell proliferation	GO:0042127)	1.99747e-10	HDAC4;APP;IRS1;SHC1;SRC;PTEN;BRCA1;EGFR;IGF1R;EFNB2;PAK1;ERBB3;MYC;JAK2;JAK1;LYN;PDGFRB;PDGFRA;JUN;SYK;BMX;PTPN14;CDK6;LCK;KIT;CDK2;BTK;MDM2;TP53	3
				enzyme linked receptor protein signaling pathway	GO:0007167)	2.00541e-10	LYN;SYK;SHC1;SRC;FRS2;BMX;ERBB3;LCK;ERBB2;BTK;BLNK;JAK2;JAK1	3
				positive regulation of protein kinase B signaling	GO:0051897)	4.07562e-10	PDGFRB;PDGFRA;IRS1;SRC;GAB1;FRS2;ESR1;EGFR;ERBB3;LCK;KIT;ERBB2;MET	3
				regulation of protein kinase B signaling	GO:0051896)	8.6264e-10	PDGFRB;PDGFRA;IRS1;SRC;PTEN;GAB1;FRS2;ESR1;EGFR;ERBB3;LCK;KIT;ERBB2;MET	3
				regulation of MAPK cascade	GO:0043408)	1.6992e-09	LYN;PDGFRB;PDGFRA;SYK;SHC1;CAV2;CAV1;EGFR;IGF1R;PAK1;ERBB3;KIT;ERBB2;PAK2;MET	3
				peptidyl-tyrosine modification	GO:0018212)	1.77329e-09	PDGFRB;LYN;PDGFRA;LCK;SRC;KIT;BTK;JAK2;EGFR	3
				negative regulation of programmed cell death	GO:0043069)	4.03246e-09	PDGFRB;PDGFRA;USP47;SHC1;SRC;PLK1;STAT3;CBL;GATA1;PRLR;EGFR;IGF1R;ERBB3;MYC;KIT;ERBB2;CDK1;TP53;PAK2;MET	3
				negative regulation of response to stimulus	GO:0048585)	4.92455e-09	PDGFRB;LYN;PDGFRA;CDK6;NCOR1;ERBB3;KIT;ERBB2;ESR1;MET;EGFR;IGF1R	3
				negative regulation of apoptotic process	GO:0043066)	1.41817e-08	PDGFRB;PDGFRA;USP47;SHC1;SRC;CAV1;PLK1;STAT3;CBL;GATA1;PRLR;EGFR;IGF1R;ERBB3;MYC;KIT;ERBB2;CDK1;TP53;PAK2;MET	3
				regulation of apoptotic process	GO:0042981)	3.14337e-08	SHC1;SRC;BRCA1;CBL;GATA1;EGFR;IGF1R;PAK1;ERBB3;MYC;ERBB2;RAC1;JAK2;PAK2;PDGFRB;PDGFRA;USP47;JUN;BAD;PLK1;STAT3;PRLR;LCK;KIT;CDK1;TP53;MET	3
				positive regulation of transferase activity	GO:0051347)	1.17751e-07	PDGFRB;PDGFRA;GSK3A;ERBB3;MYC;PLK1;KIT;ERBB2;MET;EGFR;IGF1R	3
				positive regulation of phosphorylation	GO:0042327)	1.53612e-07	LYN;PDGFRB;APP;PDGFRA;EGFR;MTOR;IGF1R;PAK1;ERBB3;KIT;ERBB2;RAC1;MET	3
				MAPK cascade	GO:0000165)	6.97879e-07	PDGFRB;PDGFRA;IRS1;SHC1;FRS2;EGFR;ERBB3;MYC;KIT;MAPKAPK2;ERBB2;JAK2;MET;JAK1	3
				positive regulation of cell proliferation	GO:0008284)	1.05585e-06	LYN;PDGFRB;HDAC4;PDGFRA;IRS1;SHC1;BAD;PTEN;EGFR;IGF1R;EFNB2;PAK1;CDK6;MYC;CDK2;ERBB2;MDM2	3
				negative regulation of cell communication	GO:0010648)	1.06105e-06	PDGFRB;PDGFRA;ERBB3;KIT;ERBB2;MET;EGFR;IGF1R	3
				regulation of ERK1 and ERK2 cascade	GO:0070372)	1.08234e-06	LYN;PDGFRB;APP;PDGFRA;SYK;SHC1;PTEN;EGFR;IGF1R;ERBB3;KIT;ERBB2;MET	3
				regulation of phosphatidylinositol 3-kinase signaling	GO:0014066)	1.28647e-06	PDGFRB;PDGFRA;ERBB3;KIT;PTEN;JAK2;CBL;EGFR	3
				ERBB signaling pathway	GO:0038127)	1.28647e-06	ERBB3;SHC1;SRC;ERBB2;GAB1;PLCG1;CBL;EGFR	3
				positive regulation of macromolecule biosynthetic process	GO:0010557)	1.49947e-06	PDGFRB;PDGFRA;IRS1;SHC1;MYC;ERBB2;JAK2;EGFR;MTOR;IGF1R	3
				positive regulation of DNA metabolic process	GO:0051054)	1.55148e-06	PDGFRB;PDGFRA;TRIM28;SHC1;MYC;BRCA1;EGFR;IGF1R	3
				negative regulation of signaling	GO:0023057)	1.70053e-06	PDGFRB;PDGFRA;ERBB3;KIT;ERBB2;MET;EGFR;IGF1R	3
				regulation of phospholipase C activity	GO:1900274)	1.79376e-06	PDGFRB;PDGFRA;KIT;ESR1	3
				Fc receptor signaling pathway	GO:0038093)	2.09366e-06	LYN;JUN;PAK1;SYK;SHC1;KIT;BTK;PLCG2;PLCG1;RAC1;PAK2	3
				positive regulation of peptidyl-tyrosine phosphorylation	GO:0050731)	2.30233e-06	LYN;ERBB3;SRC;KIT;STAT3;JAK2;TP53;GATA1;PAK2	3
				ERBB2 signaling pathway	GO:0038128)	2.38637e-06	ERBB3;SRC;SHC1;ERBB2;GAB1;EGFR	3
				interleukin-27-mediated signaling pathway	GO:0070106)	2.79716e-06	STAT3;CANX;JAK2;JAK1	3
				interleukin-35-mediated signaling pathway	GO:0070757)	2.79716e-06	STAT3;CANX;JAK2;JAK1	3
				cellular response to peptide	GO:1901653)	3.20871e-06	APP;SRC;CAV1;MDM2;TP53;IGF1R	3
				positive regulation of cellular process	GO:0048522)	3.90256e-06	LYN;PDGFRB;HDAC4;PDGFRA;USP47;JUN;IRS1;SHC1;CAV1;PTEN;EGFR;IGF1R;EFNB2;PAK1;MYC;CDK2;ERBB2;MDM2	3
				regulation of kinase activity	GO:0043549)	7.36106e-06	PDGFRB;PDGFRA;ERBB3;KIT;ERBB2;MET;EGFR;IGF1R	3
				interleukin-6-mediated signaling pathway	GO:0070102)	8.29122e-06	STAT3;CBL;JAK2;JAK1	3
				positive regulation of MAP kinase activity	GO:0043406)	1.06245e-05	PDGFRB;PAK1;SHC1;MAPKAPK2;KIT;ERBB2;CDK1;FRS2;PLCG1;EGFR	3
				myeloid cell development	GO:0061515)	1.12196e-05	APP;SRC;KIT;GATA1	3
				JAK-STAT cascade involved in growth hormone signaling pathway	GO:0060397)	1.12196e-05	LYN;STAT3;JAK2;PRLR	3
				positive regulation of phospholipase C activity	GO:0010863)	1.18627e-05	PDGFRB;PDGFRA;KIT;ESR1;EGFR	3
				positive regulation of cell migration	GO:0030335)	1.26128e-05	PDGFRB;PDGFRA;PAK1;SRC;GAB1;MIA3;PLCG1;EGFR;CLASP1;MTOR;IGF1R	3
				Fc-epsilon receptor signaling pathway	GO:0038095)	1.35329e-05	LYN;JUN;PAK1;SYK;SHC1;BTK;PLCG2;PLCG1;RAC1;PAK2	3
				positive regulation of phosphatidylinositol 3-kinase signaling	GO:0014068)	1.43291e-05	PDGFRB;PDGFRA;ERBB3;KIT;JAK2;CBL	3
				positive regulation of kinase activity	GO:0033674)	1.67148e-05	PDGFRB;PDGFRA;ERBB3;KIT;ERBB2;MET;EGFR;IGF1R	3
				regulation of wound healing, spreading of epidermal cells	GO:1903689)	1.81389e-05	PTEN;CLASP1;MTOR	3
				phosphatidylinositol-mediated signaling	GO:0048015)	1.96482e-05	PDGFRB;PDGFRA;ERBB3;IRS1;ERBB2;IGF1R	3
				regulation of signal transduction	GO:0009966)	2.05978e-05	PDGFRB;APP;PDGFRA;ERBB3;SRC;KIT;ERBB2;ESR1;MET;EGFR;IGF1R	3
				activation of protein kinase activity	GO:0032147)	2.05978e-05	PAK1;SHC1;KIT;MAPKAPK2;CDK1;FRS2;PLCG1;JAK2;PAK2;PRLR;MTOR	3
				epidermal growth factor receptor signaling pathway	GO:0007173)	2.17381e-05	SHC1;SRC;GAB1;PLCG1;CBL;EGFR	3
				regulation of peptidyl-tyrosine phosphorylation	GO:0050730)	2.17903e-05	APP;SRC;JAK2;TP53;GATA1;PAK2;EGFR	3
				negative regulation of signal transduction	GO:0009968)	2.49755e-05	LYN;PDGFRB;PDGFRA;GSK3A;ERBB3;IRS1;KIT;ERBB2;PTEN;MET;EGFR;IGF1R	3
				regulation of microtubule polymerization	GO:0031113)	2.5295e-05	PAK1;MAP2;RAC1;MET;CLASP1	3
				positive regulation of cellular biosynthetic process	GO:0031328)	2.9255e-05	PDGFRB;PDGFRA;IRS1;SHC1;MYC;ERBB2;EGFR;MTOR;IGF1R	3
				positive regulation of phospholipase activity	GO:0010518)	3.08949e-05	PDGFRB;PDGFRA;KIT;ESR1	3
				positive regulation of ERK1 and ERK2 cascade	GO:0070374)	3.1706e-05	PDGFRB;APP;PDGFRA;ERBB3;SHC1;KIT;ERBB2;MET;EGFR;IGF1R	3
				growth hormone receptor signaling pathway	GO:0060396)	3.83233e-05	LYN;STAT3;JAK2;PRLR	3
				regulation of mitotic cell cycle	GO:0007346)	3.90747e-05	APP;PAK1;CAV2;PLK1;MDM2;CDK1;CDC25C;PAK2;EIF4E	3
				cellular response to decreased oxygen levels	GO:0036294)	4.19111e-05	BAD;MYC;MDM2;HYOU1;TP53;MTOR	3
				JAK-STAT cascade	GO:0007259)	4.83253e-05	LYN;STAT2;STAT3;JAK2;PRLR	3
				cellular protein modification process	GO:0006464)	4.84976e-05	LYN;APP;GSK3A;SYK;PLK1;LIMK1;PTEN;MIA3;BMX;PTPN14;MTOR;DDA1;PAK1;CDK6;CREB1;LCK;MAPKAPK2;CDK2;ERBB2;BTK;CDK1;JAK2;PAK2;JAK1	3
				negative regulation of transcription, DNA-templated	GO:0045892)	5.22366e-05	SMAD2;HDAC4;HEXIM2;USP47;JUN;SHC1;CAV1;PLK1;STAT3;BRCA1;GATA1;ESR1;RELB;NCOR1;CREB1;TRIM28;MYC;TRPS1;MDM2;TP53;ZBTB7A	3
				Fc-gamma receptor signaling pathway involved in phagocytosis	GO:0038096)	5.35783e-05	LYN;PAK1;SYK;SRC;LIMK1;PLCG2;PLCG1;RAC1	3
				insulin receptor signaling pathway	GO:0008286)	5.42022e-05	GSK3A;IRS1;SHC1;CAV2;GAB1;IGF1R	3
				Fc-gamma receptor signaling pathway	GO:0038094)	5.64816e-05	LYN;PAK1;SYK;SRC;LIMK1;PLCG2;PLCG1;RAC1	3
				Fc receptor mediated stimulatory signaling pathway	GO:0002431)	5.95146e-05	LYN;PAK1;SYK;SRC;LIMK1;PLCG2;PLCG1;RAC1	3
				cellular response to interleukin-6	GO:0071354)	6.84483e-05	STAT3;CBL;JAK2;JAK1	3
				response to cytokine	GO:0034097)	6.94384e-05	HDAC4;JUN;SRC;MAPKAPK2;STAT3;JAK2;PTPN14;RELB	3
				positive regulation of gene expression	GO:0010628)	7.50318e-05	SMAD2;HDAC4;APP;ATF2;SMAD1;JUN;GSK3A;SHC1;STAT3;BRCA1;GATA1;ESR1;EGFR;MTOR;CREB1;TRIM28;MYC;ERBB2;TP53BP1;TP53	3
				Ras protein signal transduction	GO:0007265)	7.57433e-05	JUN;PAK1;TRIM28;SHC1;MAPKAPK2;CDK2;LIMK1;RAC1;TP53;PAK2	3
				axonogenesis	GO:0007409)	7.57433e-05	EFNB2;APP;DOK2;CREB1;SHC1;SRC;GAB1;PTEN;FRS2;PLCG1	3
				lymphocyte differentiation	GO:0030098)	8.73831e-05	HDAC4;LCK;KIT;BLNK;PLCG2;RELB	3
				regulation of cellular component movement	GO:0051270)	9.43199e-05	LYN;CDK6;ERBB3;ERBB2;EGFR	3
				positive regulation of microtubule polymerization	GO:0031116)	9.62954e-05	PAK1;RAC1;MET;CLASP1	3
				negative regulation of cyclin-dependent protein serine/threonine kinase activity	GO:0045736)	9.62954e-05	HEXIM2;CDK6;PLK1;PTEN	3
				positive regulation of microtubule polymerization or depolymerization	GO:0031112)	9.62954e-05	PAK1;RAC1;MET;CLASP1	3
				regulation of intrinsic apoptotic signaling pathway	GO:2001242)	0.000104456	SRC;BAD;LCK;CAV1;TP53	3
				transforming growth factor beta receptor signaling pathway	GO:0007179)	0.000109153	SMAD2;SMAD1;JUN;SRC;ZYX;CBL	3
				positive regulation of apoptotic signaling pathway	GO:2001235)	0.000109153	GSK3A;LCK;BAD;CAV1;TP53;PAK2	3
				positive regulation of phosphatidylinositol 3-kinase activity	GO:0043552)	0.000112935	PDGFRB;PDGFRA;IRS1;KIT	3
				wound healing	GO:0042060)	0.000139935	PDGFRA;PAK1;ERBB3;ERBB2;MIA3	3
				positive regulation of MAPK cascade	GO:0043410)	0.000142291	PDGFRB;APP;PDGFRA;ERBB3;SHC1;CAV2;KIT;ERBB2;MET;EGFR;IGF1R	3
				cellular response to interleukin-2	GO:0071352)	0.000144322	SYK;SHC1;JAK1	3
				positive regulation of lipid kinase activity	GO:0090218)	0.00015232	PDGFRB;PDGFRA;IRS1;KIT	3
				DNA damage response, signal transduction by p53 class mediator	GO:0030330)	0.000165531	CDK2;CDK1;MDM2;BRCA1;CDC25C;TP53	3
				positive regulation of cell cycle arrest	GO:0071158)	0.000165531	CDK2;CDK1;MDM2;BRCA1;CDC25C;TP53	3
				positive regulation of phospholipid metabolic process	GO:1903727)	0.000175344	PDGFRB;PDGFRA;IRS1;KIT	3
				axon guidance	GO:0007411)	0.000176966	EFNB2;DOK2;CREB1;SHC1;SRC;GAB1;FRS2;PLCG1	3
				positive regulation of supramolecular fiber organization	GO:1902905)	0.000188724	APP;PAK1;LIMK1;RAC1;MET;CLASP1	3
				regulation of cell cycle G2/M phase transition	GO:1902749)	0.000188724	CDK6;PLK1;CDK2;CDK1;TP53;CLASP1	3
				interleukin-2-mediated signaling pathway	GO:0038110)	0.000191042	SYK;SHC1;JAK1	3
				entry of bacterium into host cell	GO:0035635)	0.000191042	SRC;CBL;MET	3
				positive regulation of amyloid precursor protein catabolic process	GO:1902993)	0.000191042	LYN;APP;GSK3A	3
				stimulatory C-type lectin receptor signaling pathway	GO:0002223)	0.000202019	LYN;PAK1;SYK;SRC;PLCG2;PAK2;RELB	3
				negative regulation of transferase activity	GO:0051348)	0.000228765	GSK3A;SRC;LIMK1;TP53	3
				phosphatidylinositol 3-kinase signaling	GO:0014065)	0.000228765	ERBB3;IRS1;ERBB2;IGF1R	3
				innate immune response activating cell surface receptor signaling pathway	GO:0002220)	0.000234644	LYN;PAK1;SYK;SRC;PLCG2;PAK2;RELB	3
				protein deubiquitination	GO:0016579)	0.000240186	SMAD2;SMAD1;USP47;MYC;CDK1;MDM2;PTEN;BRCA1;TP53;ESR1	3
				regulation of production of miRNAs involved in gene silencing by miRNA	GO:1903798)	0.000246565	NCOR1;ESR1;EGFR	3
				cellular response to interleukin-15	GO:0071350)	0.000246565	SHC1;STAT3;JAK1	3
				interleukin-15-mediated signaling pathway	GO:0035723)	0.000246565	SHC1;STAT3;JAK1	3
				regulation of protein tyrosine kinase activity	GO:0061097)	0.000259453	APP;ERBB3;SHC1;CAV1	3
				regulation of transcription from RNA polymerase II promoter	GO:0006357)	0.000264411	HDAC4;APP;ATF2;BRCA1;GATA1;EGFR;RELB;MYC;TRPS1;ERBB2;TP53BP1;PELP1;SMAD2;HEXIM2;SMAD1;JUN;STAT2;CAV1;PLK1;STAT3;FOXJ3;ESR1;NCOR1;CREB1;KIT;MDM2;PGR;TP53;MET	3
				positive regulation of transcription from RNA polymerase II promoter	GO:0045944)	0.000265889	SMAD2;HDAC4;APP;ATF2;SMAD1;JUN;STAT3;FOXJ3;BRCA1;GATA1;ESR1;EGFR;RELB;CREB1;MYC;PGR;TP53BP1;TP53;MET;PELP1	3
				positive regulation of transcription, DNA-templated	GO:0045893)	0.00026714	SMAD2;HDAC4;APP;ATF2;SMAD1;JUN;SHC1;STAT3;FOXJ3;BRCA1;GATA1;ESR1;EGFR;MTOR;RELB;CREB1;TRIM28;MYC;ERBB2;PGR;TP53BP1;TP53;MET;PELP1	3
				regulation of protein phosphorylation	GO:0001932)	0.000271605	LYN;APP;PAK1;STAT2;ERBB2;PTEN;RAC1;PAK2;EGFR;MTOR	3
				protein modification by small protein removal	GO:0070646)	0.000271605	SMAD2;SMAD1;USP47;MYC;CDK1;MDM2;PTEN;BRCA1;TP53;ESR1	3
				regulation of cell cycle	GO:0051726)	0.000289523	JUN;PAK1;CDK6;SRC;PLK1;STAT3;CDK1;CDC25C;PAK2	3
				regulation of erythrocyte differentiation	GO:0045646)	0.00029299	LYN;CDK6;STAT3;GATA1	3
				regulation of cyclin-dependent protein serine/threonine kinase activity involved in G1/S transition of mitotic cell cycle	GO:0031657)	0.000311549	CDK6;PTEN;EGFR	3
				regulation of stress fiber assembly	GO:0051492)	0.000327436	PAK1;LIMK1;RAC1;MET;CLASP1	3
				entry into host cell	GO:0030260)	0.000329527	GRK2;SRC;CBL;MET	3
				positive regulation of intrinsic apoptotic signaling pathway	GO:2001244)	0.000329527	BAD;LCK;CAV1;TP53	3
				regulation of phosphatidylinositol 3-kinase activity	GO:0043551)	0.000329527	PDGFRB;PDGFRA;IRS1;KIT	3
				mitotic cell cycle phase transition	GO:0044772)	0.000354006	CDK6;NASP;MYC;PLK1;CDK2;CDK1;CDC25C;EIF4E;CLASP1	3
				DNA damage response, signal transduction by p53 class mediator resulting in cell cycle arrest	GO:0006977)	0.000380796	CDK2;CDK1;MDM2;CDC25C;TP53	3
				signal transduction involved in mitotic G1 DNA damage checkpoint	GO:0072431)	0.000409817	CDK2;CDK1;MDM2;CDC25C;TP53	3
				erythrocyte differentiation	GO:0030218)	0.000412203	LYN;KIT;JAK2;GATA1	3
				positive regulation of DNA replication	GO:0045740)	0.000412203	PDGFRA;SHC1;EGFR;IGF1R	3
				cellular response to DNA damage stimulus	GO:0006974)	0.000430407	LYN;ATF2;USP47;TRIM28;MYC;MAPKAPK2;CDK1;TP53BP1;BRCA1;TP53;MTOR	3
				positive regulation of JAK-STAT cascade	GO:0046427)	0.000440476	LYN;KIT;STAT3;JAK2;PRLR	3
				small GTPase mediated signal transduction	GO:0007264)	0.000455682	JUN;TRIM28;SHC1;MAPKAPK2;CDK2;TP53	3
				regulation of ubiquitin protein ligase activity	GO:1904666)	0.000458651	PLK1;CDK2;PTEN;CDK1	3
				positive regulation of nucleic acid-templated transcription	GO:1903508)	0.000459273	SMAD2;HDAC4;JUN;SHC1;STAT3;BRCA1;GATA1;ESR1;EGFR;CREB1;TRIM28;MYC;TP53BP1;TP53	3
				cellular response to transforming growth factor beta stimulus	GO:0071560)	0.000480568	SMAD2;SMAD1;JUN;SRC;ZYX;CBL	3
				negative regulation of transcription from RNA polymerase II promoter	GO:0000122)	0.000481788	SMAD2;HDAC4;HEXIM2;JUN;CAV1;PLK1;STAT3;GATA1;ESR1;RELB;NCOR1;MYC;TRPS1;MDM2;TP53	3
				regulation of cellular amide metabolic process	GO:0034248)	0.000562538	APP;EIF4E;EIF2A;GFAP	3
				platelet-derived growth factor receptor signaling pathway	GO:0048008)	0.000569538	PDGFRB;PDGFRA;SRC	3
				regulation of epithelial to mesenchymal transition	GO:0010717)	0.00058069	SMAD2;PHLDB1;PTEN;CLASP1;MTOR	3
				peptidyl-serine phosphorylation	GO:0018105)	0.000600629	GRK2;MAPKAPK2;PLK1;CDK2;CDK1;PAK2;MTOR	3
				inositol lipid-mediated signaling	GO:0048017)	0.00062029	PDGFRB;PDGFRA;IRS1;IGF1R	3
				response to peptide hormone	GO:0043434)	0.000682124	CREB1;SRC;IRS1;CAV1	3
				regulation of epithelial cell proliferation	GO:0050678)	0.000751995	CDK6;BAD;MYC;ERBB2;EGFR	3
				cellular response to insulin stimulus	GO:0032869)	0.000792089	GSK3A;IRS1;SHC1;CAV2;GAB1;IGF1R	3
				cellular response to interleukin-7	GO:0098761)	0.000799962	IRS1;STAT3;JAK1	3
				regulation of platelet activation	GO:0010543)	0.000799962	LYN;PDGFRA;SYK	3
				positive regulation of pri-miRNA transcription from RNA polymerase II promoter	GO:1902895)	0.000799962	JUN;STAT3;TP53	3
				interleukin-7-mediated signaling pathway	GO:0038111)	0.000799962	IRS1;STAT3;JAK1	3
				negative regulation of ERBB signaling pathway	GO:1901185)	0.0008937	ERBB3;ERBB2;CBL;EGFR	3
				inflammatory response	GO:0006954)	0.000904511	LYN;HDAC4;SYK;KIT;STAT3;MAPKAPK2;BLNK;RAC1;RELB	3
				positive regulation of gene silencing by miRNA	GO:2000637)	0.00093437	STAT3;EGFR;PUM2	3
				regulation of focal adhesion assembly	GO:0051893)	0.000973444	SRC;PTEN;RAC1;CLASP1	3
				posttranscriptional regulation of gene expression	GO:0010608)	0.000973444	APP;EIF4E;EIF2A;PUM2	3
				myeloid cell differentiation	GO:0030099)	0.000973444	LYN;KIT;JAK2;GATA1	3
				positive regulation of translational initiation	GO:0045948)	0.000125755	KHDRBS1;YTHDF3;HABP4	1
				regulation of translational initiation	GO:0006446)	0.000220449	EIF5B;KHDRBS1;YTHDF3;HABP4	1
				mitotic spindle organization	GO:0007052)	0.000430907	TPX2;RCC1;MAP4;MAP9	1
				positive regulation of translation	GO:0045727)	0.000525107	KHDRBS1;YTHDF3;HABP4;HNRNPD	1
				negative regulation of hippo signaling	GO:0035331)	0.000600789	DLG5;WWC3	1
				polyol biosynthetic process	GO:0046173)	0.000600789	PPIP5K1;PPIP5K2	1
				inositol metabolic process	GO:0006020)	0.00077008	PPIP5K1;PPIP5K2	1
				regulation of intracellular signal transduction	GO:1902531)	0.00085401	ARHGEF11;TPX2;PPP1R13B;ARHGEF16;BRCA1;MAPT;ARHGAP5;PAK4	1
				response to peptide hormone	GO:0043434)	0.000941668	IGFBP5;IRS1;SORT1	1
				negative regulation of hippo signaling	GO:0035331)	0.000163101	WWC3;MARK3	2
				regulation of hippo signaling	GO:0035330)	0.000318877	WWC3;MARK3	2
				phosphorylation	GO:0016310)	7.01583e-07	ZAP70;GSK3A;MAP3K1;MAST2;PRKCD;ERBB2;CSNK1D;RAF1;CDK13;MARK2	4
				protein phosphorylation	GO:0006468)	4.08421e-06	ZAP70;GSK3A;MAP3K1;MAST2;PRKCD;ERBB2;CSNK1D;RAF1;CDK13;MARK2	4
				positive regulation of protein catabolic process	GO:0045732)	0.000175072	GSK3A;HSP90AA1;NRDC;SEC22B	4
				dendrite morphogenesis	GO:0048813)	0.000190641	MAP2;PTEN;SHANK2	4
				regulation of insulin receptor signaling pathway	GO:0046626)	0.000227584	GSK3A;PRKCD;NUCKS1	4
				postsynaptic density assembly	GO:0097107)	0.000236575	PTEN;SHANK2	4
				response to hydroperoxide	GO:0033194)	0.000314741	PRKCD;XRCC1	4
				regulation of endodeoxyribonuclease activity	GO:0032071)	0.000314741	PRKCD;RPS3	4
				excitatory synapse assembly	GO:1904861)	0.000314741	PTEN;SHANK2	4
				regulation of organ growth	GO:0046620)	0.000403779	WWC1;PTEN	4
				postsynaptic density organization	GO:0097106)	0.000403779	PTEN;SHANK2	4
				central nervous system neuron development	GO:0021954)	0.000403779	MAP2;PTEN	4
				negative regulation of signal transduction	GO:0009968)	0.000406944	KANK2;GSK3A;PRKCD;ERBB2;PTEN;RAF1	4
				cellular protein modification process	GO:0006464)	0.000525492	ZAP70;GSK3A;MAP3K1;MAST2;PRKCD;ERBB2;PTEN;CSNK1D;RAF1;CDK13;MARK2	4
				brain morphogenesis	GO:0048854)	0.00061418	PTEN;SHANK2	4
				response to hydrogen peroxide	GO:0042542)	0.000132153	STK26;ABL1;PAX2	5
				DNA damage response, signal transduction by p53 class mediator resulting in cell cycle arrest	GO:0006977)	0.000384598	CDK2;CDK1;TNKS1BP1	5
				signal transduction involved in mitotic G1 DNA damage checkpoint	GO:0072431)	0.00040288	CDK2;CDK1;TNKS1BP1	5
				cellular response to reactive oxygen species	GO:0034614)	0.0004411	CDK2;ABL1;PAX2	5
				DNA repair	GO:0006281)	0.000463276	ABL1;CDK1;TNKS1BP1;RAD17;NUCKS1	5
				regulation of mitotic cell cycle	GO:0007346)	0.000523069	STK26;CDK1;NEK1;SCRIB	5
				positive regulation of G2/M transition of mitotic cell cycle	GO:0010971)	0.000582214	VPS4B;CDK1	5
				positive regulation of cell cycle G2/M phase transition	GO:1902751)	0.000658899	VPS4B;CDK1	5
				DNA-templated transcription, initiation	GO:0006352)	0.000817307	NOTCH2;BRF1;THRAP3;CDK1	5
				cellular response to DNA damage stimulus	GO:0006974)	0.000843677	ABL1;CDK1;NEK1;RAD17;TP53BP1	5
				DNA damage response, signal transduction by p53 class mediator	GO:0030330)	0.000862373	CDK2;CDK1;TNKS1BP1	5
				positive regulation of cell cycle arrest	GO:0071158)	0.000862373	CDK2;CDK1;TNKS1BP1	5
				telomere maintenance via telomerase	GO:0007004)	0.000916579	TNKS1BP1;WRAP53	5

## Sheet: Supp Table S6
Term	P-value	Genes	Genes	Genes	Genes	Genes
Sam68-p85 P13K-IRS-1-IR signaling complex (human)	2.10746e-07	KHDRBS1	IRS1	INSR	PIK3R1
TNF-alpha/NF-kappa B signaling complex (CHUK, KPNA3, NFKB2, NFKBIB, REL, IKBKG, NFKB1, NFKBIE, RELB, NFKBIA, RELA, TNIP2) (human)	3.13844e-06	NFKBIA	CHUK	NFKBIE	RELA	RELB
Er-alpha-p53-hdm2 complex (human)	9.87e-06	MDM2	ESR1	TP53
Emerin complex 24 (human)	1.12812e-05	RB1	LMNA	HIST1H1A	LMNB1	MCM2
Kinase maturation complex 1 (human)	1.61198e-05	TRAF7	HSP90AA1	HSP90AB1	MAP2K5	MARK2
KSR1-RAF1-MEK complex (human)	3.88483e-05	MAP2K1	MAP2K2	RAF1
p130Cas-ER-alpha-cSrc-kinase- PI3-kinase p85-subunit complex (human)	3.88483e-05	SRC	PIK3R1	ESR1
KCNQ1 macromolecular complex (human)	3.9929e-05	PRKAR2A	PRKACA	PRKACB	PPP1CA
Polycystin-1 multiprotein complex (ACTN1, CDH1, SRC, JUP, VCL, CTNNB1, PXN, BCAR1, PKD1, PTK2, TLN1) (human)	6.16808e-05	SRC	PXN	CTNNB1	PTK2
CHUK-NFKB2-REL-IKBKG-SPAG9-NFKB1-NFKBIE-COPB2-TNIP1-NFKBIA-RELA-TNIP2 complex (human)	9.09523e-05	NFKBIA	CHUK	NFKBIE	RELA
Ksr1-Mek-Braf-Erk complex, EGF induced (mouse)	0.000188082	MAP2K1	MAP2K2	MAPK3
LAT-PLC-gamma-1-p85-GRB2-CBL-VAV-SLP-76 signaling complex, C305 activated (human)	0.00032389	PIK3R1	PLCG1	CBL
Catenin (alpha) - catenin (beta) complex (human)	0.000461185	CTNNA1	CTNNB1
ASPP1-SAM68 complex (human)	0.000461185	KHDRBS1	PPP1R13B
CCNB1-CDC2 complex (human)	0.000461185	CCNB1	CDK1
ITGA4-ITGB1 complex (human)	0.000461185	ITGB1	ITGA4
FOXO3-TP53 complex, oxidative stress stimulated (human)	0.000461185	FOXO3	TP53
ER-alpha-c-Jun complex (human)	0.000461185	JUN	ESR1
BRCA1-cABL complex (human)	0.000461185	ABL1	BRCA1
CNK1-SRC-RAF1 complex (human)	0.00136382	SRC	RAF1
MKK4-ARRB2-ASK1 complex (human)	0.00136382	MAP2K4	MAP3K5
Cdk5-c-Abl-Cables complex (mouse)	0.00136382	ABL1	CABLES1
p27-cyclinE-CDK2 complex (human)	0.00136382	CDKN1B	CCNE1
ITGA4-PXN-GIT1 complex (human)	0.00136382	ITGA4	PXN
RICTOR-mTOR complex (human)	0.00136382	RICTOR	MTOR
IKK-alpha--ER-alpha-AIB1 complex (human)	0.00136382	CHUK	ESR1
Cofilin-actin-CAP1 complex (human)	0.00136382	CAP1	CFL1
ITGA4-ITGB1-EMILIN1 complex (human)	0.00136382	ITGB1	ITGA4
ITGA4-ITGB1-CD81 complex (human)	0.00136382	ITGB1	ITGA4
ITGA4-ITGB1-CD53 complex (human)	0.00136382	ITGB1	ITGA4
ITGA4-ITGB1-VCAM1 complex (human)	0.00136382	ITGB1	ITGA4
ITGA4-ITGB1-JAM2 complex (human)	0.00136382	ITGB1	ITGA4
ITGA4-ITGB1-CD47 complex (human)	0.00136382	ITGB1	ITGA4
ITGA4-ITGB1-THBS1 complex (human)	0.00136382	ITGB1	ITGA4
Itga4-Itgb1-Adam2 complex (mouse)	0.00136382	ITGB1	ITGA4
ITGA4-ITGB1-THBS2 complex (human)	0.00136382	ITGB1	ITGA4
ERBB2-MEMO-SHC complex (human)	0.00136382	SHC1	ERBB2
PKC-alpha-PLD1-PLC-gamma-2 signaling complex, lacritin stimulated (human)	0.00136382	PLCG2	PRKCA
EGFR-CBL-GRB2 complex (human)	0.00136382	CBL	EGFR
NFAT-JUN-FOS DNA-protein complex (human)	0.00136382	JUN	FOS
ERG-JUN-FOS DNA-protein complex (human)	0.00136382	JUN	FOS
ETS2-FOS-JUN complex (human)	0.00136382	JUN	FOS
ER-alpha-GRIP1-c-Jun complex (human)	0.00136382	JUN	ESR1
PXN-ITGB5-PTK2 complex (human)	0.00136382	PXN	PTK2
MDC1-H2AFX-TP53BP1 complex (human)	0.00136382	H2AFX	TP53BP1
MDC1-p53BP1-SMC1 complex (human)	0.00136382	TP53BP1	SMC1A
PLC-gamma-1-Lab-Blnk complex, BCR stimulated (mouse)	0.00136382	BLNK	PLCG1
PLC-gamma-2-Lab-Blnk complex, BCR stimulated (mouse)	0.00136382	BLNK	PLCG2
Ksr1-CK2-MEK-14-3-3 complex, PDGF treated (mouse)	0.00187899	MAP2K1	MAP2K2	CSNK2A1
EGFR-containing signaling complex (human)	0.00268881	ERBB2	EGFR
KSR1-BRAF-MEK complex (human)	0.00268881	MAP2K1	MAP2K2
Ksr1-Mek-Braf complex, EGF induced (mouse)	0.00268881	MAP2K1	MAP2K2
ITGAV-ITGB3-PXN-PTK2b complex (human)	0.00268881	PXN	PTK2B
SLP-76-Cbl-Grb2-Shc complex, Fc receptor gamma-R1 stimulated (human)	0.00268881	SHC1	CBL
PLC-gamma-2-SLP-76-Lyn-Grb2 complex (human)	0.00268881	LYN	PLCG2
FGFR2-c-Cbl-Lyn-Fyn complex (human)	0.00268881	LYN	CBL
CD20-LCK-LYN-FYN-p75/80 complex, (Raji human B cell line) (human)	0.00268881	LYN	LCK
SMAD3-SMAD4-cJun-cFos complex (human)	0.00268881	JUN	FOS

## Sheet: Supp Table S7
Term Cellular Component	P-value	Adjusted P-value	Genes
focal adhesion (GO:0005925)	9.45719e-11	4.21791e-08	CAP1;MAP2K2;CTTN;PRKAR2A;CFL1;RPS3;ZYX;HSPB1;RAC1;VIM;EZR;MAPK3
nuclear chromosome part (GO:0044454)	5.80526e-08	1.29457e-05	POLA2;NASP;ACTL6A;CDK1;RCC1;XRCC1;NUCKS1;HNRNPC;MCM2;PPP1CA
cytoskeleton (GO:0005856)	6.99828e-06	0.00104041	CTTN;HSPB1;LRRFIP1;RAC1;HNRNPC;VIM;EZR;MCM2;MAPK3
chromatin (GO:0000785)	1.12015e-05	0.00124897	NASP;ACTL6A;RCC1;XRCC1;NUCKS1;HNRNPC;MCM2
nuclear chromatin (GO:0000790)	4.9364e-05	0.00440327	NASP;ACTL6A;RCC1;XRCC1;NUCKS1;HNRNPC
ribonucleoprotein granule (GO:0035770)	5.8295e-05	0.00433326	NCL;RPS6;RAC1;EIF4E
cytoplasmic ribonucleoprotein granule (GO:0036464)	8.0914e-05	0.00515538	NCL;RPS6;RAC1;EIF4E;EIF2S1
polymeric cytoskeletal fiber (GO:0099513)	0.000273808	0.0152648	MAP2K2;CTTN;RAC1;VIM;EZR
cortical cytoskeleton (GO:0030863)	0.000354276	0.0175564	CAP1;CTTN;EZR
actin filament (GO:0005884)	0.000416919	0.0185946	CTTN;RAC1;EZR
polysome (GO:0005844)	0.000617533	0.0250381	RPS3;VIM;EIF2S1
actin cytoskeleton (GO:0015629)	0.000994957	0.0369793	CAP1;CTTN;RAC1;HNRNPC;EZR
ribosome (GO:0005840)	0.00105874	0.0363229	RPS3;EIF2AK2;EIF2S1
mitotic spindle (GO:0072686)	0.00140881	0.0448806	RPS3;CDK1;SMC1A

## Sheet: Supp Table S8
Corum Annotated Protein Complex	p value	Phosphorylated in Yellow, PAR in green
Sam68-p85 P13K-IRS-1-IR signaling complex (human)	2.10746e-07	KHDRBS1	IRS1	INSR	PIK3R1
TNF-alpha/NF-kappa B signaling complex (CHUK, KPNA3, NFKB2, NFKBIB, REL, IKBKG, NFKB1, NFKBIE, RELB, NFKBIA, RELA, TNIP2) (human)	3.13844e-06	NFKBIA	CHUK	NFKBIE	RELA	RELB
Er-alpha-p53-hdm2 complex (human)	9.87e-06	MDM2	ESR1	TP53
Emerin complex 24 (human)	1.12812e-05	RB1	LMNA	HIST1H1A	LMNB1	MCM2
Kinase maturation complex 1 (human)	1.61198e-05	TRAF7	HSP90AA1	HSP90AB1	MAP2K5	MARK2
KSR1-RAF1-MEK complex (human)	3.88483e-05	MAP2K1	MAP2K2	RAF1
p130Cas-ER-alpha-cSrc-kinase- PI3-kinase p85-subunit complex (human)	3.88483e-05	SRC	PIK3R1	ESR1
KCNQ1 macromolecular complex (human)	3.9929e-05	PRKAR2A	PRKACA	PRKACB	PPP1CA
Polycystin-1 multiprotein complex (ACTN1, CDH1, SRC, JUP, VCL, CTNNB1, PXN, BCAR1, PKD1, PTK2, TLN1) (human)	6.16808e-05	SRC	PXN	CTNNB1	PTK2
CHUK-NFKB2-REL-IKBKG-SPAG9-NFKB1-NFKBIE-COPB2-TNIP1-NFKBIA-RELA-TNIP2 complex (human)	9.09523e-05	NFKBIA	CHUK	NFKBIE	RELA
Ksr1-Mek-Braf-Erk complex, EGF induced (mouse)	0.000188082	MAP2K1	MAP2K2	MAPK3
LAT-PLC-gamma-1-p85-GRB2-CBL-VAV-SLP-76 signaling complex, C305 activated (human)	0.00032389	PIK3R1	PLCG1	CBL
Catenin (alpha) - catenin (beta) complex (human)	0.000461185	CTNNA1	CTNNB1
ASPP1-SAM68 complex (human)	0.000461185	KHDRBS1	PPP1R13B
CCNB1-CDC2 complex (human)	0.000461185	CCNB1	CDK1
ITGA4-ITGB1 complex (human)	0.000461185	ITGB1	ITGA4
FOXO3-TP53 complex, oxidative stress stimulated (human)	0.000461185	FOXO3	TP53
ER-alpha-c-Jun complex (human)	0.000461185	JUN	ESR1
BRCA1-cABL complex (human)	0.000461185	ABL1	BRCA1
CNK1-SRC-RAF1 complex (human)	0.00136382	SRC	RAF1
MKK4-ARRB2-ASK1 complex (human)	0.00136382	MAP2K4	MAP3K5
Cdk5-c-Abl-Cables complex (mouse)	0.00136382	ABL1	CABLES1
p27-cyclinE-CDK2 complex (human)	0.00136382	CDKN1B	CCNE1
ITGA4-PXN-GIT1 complex (human)	0.00136382	ITGA4	PXN
RICTOR-mTOR complex (human)	0.00136382	RICTOR	MTOR
IKK-alpha--ER-alpha-AIB1 complex (human)	0.00136382	CHUK	ESR1
Cofilin-actin-CAP1 complex (human)	0.00136382	CAP1	CFL1
ITGA4-ITGB1-EMILIN1 complex (human)	0.00136382	ITGB1	ITGA4
ITGA4-ITGB1-CD81 complex (human)	0.00136382	ITGB1	ITGA4
ITGA4-ITGB1-CD53 complex (human)	0.00136382	ITGB1	ITGA4
ITGA4-ITGB1-VCAM1 complex (human)	0.00136382	ITGB1	ITGA4
ITGA4-ITGB1-JAM2 complex (human)	0.00136382	ITGB1	ITGA4
ITGA4-ITGB1-CD47 complex (human)	0.00136382	ITGB1	ITGA4
ITGA4-ITGB1-THBS1 complex (human)	0.00136382	ITGB1	ITGA4
Itga4-Itgb1-Adam2 complex (mouse)	0.00136382	ITGB1	ITGA4
ITGA4-ITGB1-THBS2 complex (human)	0.00136382	ITGB1	ITGA4
ERBB2-MEMO-SHC complex (human)	0.00136382	SHC1	ERBB2
PKC-alpha-PLD1-PLC-gamma-2 signaling complex, lacritin stimulated (human)	0.00136382	PLCG2	PRKCA
EGFR-CBL-GRB2 complex (human)	0.00136382	CBL	EGFR
NFAT-JUN-FOS DNA-protein complex (human)	0.00136382	JUN	FOS
ERG-JUN-FOS DNA-protein complex (human)	0.00136382	JUN	FOS
ETS2-FOS-JUN complex (human)	0.00136382	JUN	FOS
ER-alpha-GRIP1-c-Jun complex (human)	0.00136382	JUN	ESR1
PXN-ITGB5-PTK2 complex (human)	0.00136382	PXN	PTK2
MDC1-H2AFX-TP53BP1 complex (human)	0.00136382	H2AFX	TP53BP1
MDC1-p53BP1-SMC1 complex (human)	0.00136382	TP53BP1	SMC1A
PLC-gamma-1-Lab-Blnk complex, BCR stimulated (mouse)	0.00136382	BLNK	PLCG1
PLC-gamma-2-Lab-Blnk complex, BCR stimulated (mouse)	0.00136382	BLNK	PLCG2
Ksr1-CK2-MEK-14-3-3 complex, PDGF treated (mouse)	0.00187899	MAP2K1	MAP2K2	CSNK2A1
EGFR-containing signaling complex (human)	0.00268881	ERBB2	EGFR
KSR1-BRAF-MEK complex (human)	0.00268881	MAP2K1	MAP2K2
Ksr1-Mek-Braf complex, EGF induced (mouse)	0.00268881	MAP2K1	MAP2K2
ITGAV-ITGB3-PXN-PTK2b complex (human)	0.00268881	PXN	PTK2B
SLP-76-Cbl-Grb2-Shc complex, Fc receptor gamma-R1 stimulated (human)	0.00268881	SHC1	CBL
PLC-gamma-2-SLP-76-Lyn-Grb2 complex (human)	0.00268881	LYN	PLCG2
FGFR2-c-Cbl-Lyn-Fyn complex (human)	0.00268881	LYN	CBL
CD20-LCK-LYN-FYN-p75/80 complex, (Raji human B cell line) (human)	0.00268881	LYN	LCK
SMAD3-SMAD4-cJun-cFos complex (human)	0.00268881	JUN	FOS

## Sheet: Supp Table S9
Gene	GO ids
ABL1	GO:0000287	GO:0001933	GO:0002429	GO:0002431	GO:0002433	GO:0002768	GO:0003779	GO:0004713	GO:0004715	GO:0005524	GO:0006469	GO:0006909	GO:0008022	GO:0008630	GO:0010506	GO:0010563	GO:0010942	GO:0015629	GO:0018108	GO:0018212	GO:0019901	GO:0030100	GO:0030155	GO:0030554	GO:0031532	GO:0032559	GO:0032956	GO:0032970	GO:0033673	GO:0035639	GO:0038093	GO:0038094	GO:0038096	GO:0042326	GO:0042692	GO:0042770	GO:0043065	GO:0043068	GO:0045936	GO:0048471	GO:0050730	GO:0050731	GO:0051147	GO:0051149	GO:0051341	GO:0051348	GO:0051493	GO:0060627	GO:0061061
ACACA	GO:0006112	GO:0051259
ACIN1	GO:0002262	GO:0002520	GO:0002521	GO:0002573	GO:0006323	GO:0006397	GO:0006921	GO:0010942	GO:0016604	GO:0030097	GO:0030099	GO:0030218	GO:0034101	GO:0035145	GO:0043065	GO:0043068	GO:0045637	GO:0048534	GO:0048872	GO:0097194
ACTL6A	GO:0000228	GO:0000785	GO:0000790	GO:0003713	GO:0006338	GO:0006473	GO:0006475	GO:0007423	GO:0016569	GO:0016570	GO:0016573	GO:0018205	GO:0018393	GO:0018394	GO:0043543	GO:0044454	GO:0060041
ADD1	GO:0003779	GO:0006921	GO:0006984	GO:0006986	GO:0006987	GO:0007015	GO:0008154	GO:0010639	GO:0015629	GO:0030041	GO:0031333	GO:0032069	GO:0032075	GO:0032271	GO:0032535	GO:0032956	GO:0032970	GO:0034976	GO:0035966	GO:0043254	GO:0043393	GO:0043623	GO:0046982	GO:0051098	GO:0051258	GO:0051493	GO:0051494	GO:0090066	GO:0097194
ADD3
AGFG1	GO:0006913	GO:0051169
AHNAK	GO:0005911	GO:0006816	GO:0015629	GO:0043269	GO:0044291	GO:0045121	GO:0051259	GO:0051924	GO:0070838	GO:0072511
AKT1	GO:0000075	GO:0000079	GO:0000082	GO:0000271	GO:0001558	GO:0001667	GO:0001844	GO:0001933	GO:0001935	GO:0001936	GO:0002694	GO:0002696	GO:0002768	GO:0004674	GO:0005524	GO:0005977	GO:0005978	GO:0005979	GO:0005996	GO:0006006	GO:0006073	GO:0006109	GO:0006112	GO:0006469	GO:0006606	GO:0006809	GO:0006913	GO:0006979	GO:0007006	GO:0007173	GO:0007346	GO:0008286	GO:0008543	GO:0008631	GO:0008643	GO:0008645	GO:0009250	GO:0009314	GO:0009411	GO:0009416	GO:0009895	GO:0010466	GO:0010506	GO:0010563	GO:0010594	GO:0010595	GO:0010631	GO:0010632	GO:0010634
AKT1S1	GO:0001933	GO:0002768	GO:0006469	GO:0007173	GO:0008361	GO:0008543	GO:0010563	GO:0031929	GO:0032006	GO:0032535	GO:0033673	GO:0038093	GO:0038095	GO:0038127	GO:0038179	GO:0042326	GO:0043523	GO:0044344	GO:0045936	GO:0048011	GO:0048015	GO:0048017	GO:0051348	GO:0051402	GO:0070997	GO:0071774	GO:0090066	GO:0097285	GO:1901214	GO:1902532
APP	GO:0004857	GO:0006397	GO:0006417	GO:0007173	GO:0007346	GO:0007610	GO:0007611	GO:0007612	GO:0007626	GO:0009314	GO:0009416	GO:0010466	GO:0010608	GO:0010951	GO:0016049	GO:0018108	GO:0018212	GO:0030168	GO:0030424	GO:0030425	GO:0030522	GO:0031123	GO:0031124	GO:0035235	GO:0035872	GO:0038127	GO:0040008	GO:0043005	GO:0043197	GO:0043235	GO:0044309	GO:0044708	GO:0045202	GO:0045787	GO:0045931	GO:0048471	GO:0048588	GO:0050730	GO:0050890	GO:0051346	GO:0051402	GO:0052547	GO:0052548	GO:0061134	GO:0070997	GO:0097285	GO:0097458
ARAF	GO:0004674	GO:0010498	GO:0018105	GO:0018209	GO:0030162	GO:0031929	GO:0032006	GO:0032434	GO:0033135	GO:0033138	GO:0042176	GO:0043161	GO:0061136	GO:0070613
AREL1	GO:0042787
ARFGEF2	GO:0001819	GO:0005874	GO:0010256	GO:0030425	GO:0033124	GO:0043005	GO:0043087	GO:0043197	GO:0044309	GO:0045202	GO:0051018	GO:0097458
ARHGAP5	GO:0005100	GO:0007264	GO:0007265	GO:0007266	GO:0008047	GO:0032318	GO:0032319	GO:0032320	GO:0032321	GO:0033124	GO:0035023	GO:0042169	GO:0043087	GO:0046578
ARHGEF11	GO:0001558	GO:0003012	GO:0007163	GO:0007264	GO:0007265	GO:0007266	GO:0010942	GO:0016049	GO:0030010	GO:0032318	GO:0032319	GO:0033124	GO:0035023	GO:0038179	GO:0040008	GO:0043065	GO:0043068	GO:0043087	GO:0046578	GO:0048011
ARHGEF16	GO:0007264	GO:0010942	GO:0030971	GO:0032318	GO:0032319	GO:0032320	GO:0032321	GO:0033124	GO:0035023	GO:0038179	GO:0043065	GO:0043068	GO:0043087	GO:0046578	GO:0048011	GO:0060326	GO:0070201	GO:0090003	GO:0090004
ARRB1	GO:0000785	GO:0000975	GO:0001067	GO:0004857	GO:0005159	GO:0006473	GO:0006475	GO:0006898	GO:0007015	GO:0007219	GO:0007264	GO:0007265	GO:0007266	GO:0008047	GO:0008277	GO:0010498	GO:0010638	GO:0016569	GO:0016570	GO:0016573	GO:0018205	GO:0018393	GO:0018394	GO:0019897	GO:0019898	GO:0030100	GO:0030168	GO:0031056	GO:0031058	GO:0031396	GO:0031397	GO:0031625	GO:0033044	GO:0033124	GO:0035023	GO:0035065	GO:0035066	GO:0043087	GO:0043161	GO:0043410	GO:0043543	GO:0044212	GO:0044389	GO:0046578	GO:0051241	GO:0060627	GO:0070371	GO:0070372	GO:0070374
ASMTL
ATF2	GO:0000075	GO:0000077	GO:0000975	GO:0000976	GO:0000980	GO:0000981	GO:0001067	GO:0001076	GO:0001085	GO:0001102	GO:0001158	GO:0002218	GO:0002221	GO:0002224	GO:0002755	GO:0002756	GO:0002758	GO:0003705	GO:0003713	GO:0006473	GO:0006475	GO:0007006	GO:0007093	GO:0007346	GO:0010948	GO:0016569	GO:0016570	GO:0016573	GO:0018205	GO:0018393	GO:0018394	GO:0019901	GO:0031098	GO:0031349	GO:0031570	GO:0033613	GO:0034134	GO:0034138	GO:0034142	GO:0034146	GO:0034162	GO:0034166	GO:0035326	GO:0035666	GO:0035794	GO:0035861	GO:0038123	GO:0038124	GO:0043543
ATF7IP	GO:0006352	GO:0043254	GO:0065004	GO:0071824
BAD	GO:0001666	GO:0001844	GO:0002064	GO:0002066	GO:0002068	GO:0002768	GO:0002791	GO:0005996	GO:0006006	GO:0006109	GO:0006919	GO:0007006	GO:0007173	GO:0008047	GO:0008543	GO:0008656	GO:0009612	GO:0009896	GO:0010506	GO:0010638	GO:0010675	GO:0010720	GO:0010822	GO:0010906	GO:0010942	GO:0010950	GO:0010952	GO:0010954	GO:0014070	GO:0016504	GO:0016505	GO:0019318	GO:0019901	GO:0030073	GO:0030162	GO:0030855	GO:0030856	GO:0031331	GO:0031638	GO:0032386	GO:0033500	GO:0035794	GO:0036293	GO:0038093	GO:0038095	GO:0038127	GO:0038179	GO:0042593	GO:0043028
BCL9L	GO:0003713	GO:0007178	GO:0007179	GO:0008013	GO:0010720	GO:0010769	GO:0022604	GO:0048863	GO:0071559	GO:0071560	GO:2000736
BCR	GO:0004713	GO:0007264	GO:0008047	GO:0018108	GO:0018212
BLNK	GO:0002520	GO:0002521	GO:0005070	GO:0030097	GO:0030098	GO:0030183	GO:0030674	GO:0030971	GO:0035591	GO:0042113	GO:0048534	GO:0060090
BMX	GO:0001726	GO:0004713	GO:0004715	GO:0006921	GO:0018108	GO:0018212	GO:0031252	GO:0046777	GO:0097194
BRCA1	GO:0000075	GO:0000077	GO:0000226	GO:0000724	GO:0000725	GO:0000975	GO:0001067	GO:0001726	GO:0003713	GO:0005912	GO:0005924	GO:0005925	GO:0006282	GO:0006302	GO:0006359	GO:0006383	GO:0006473	GO:0006475	GO:0007050	GO:0007059	GO:0007098	GO:0008630	GO:0009314	GO:0010212	GO:0010638	GO:0010639	GO:0010948	GO:0014070	GO:0015629	GO:0016569	GO:0016570	GO:0016573	GO:0018205	GO:0018393	GO:0018394	GO:0019216	GO:0030055	GO:0030518	GO:0030521	GO:0030522	GO:0031023	GO:0031056	GO:0031058	GO:0031252	GO:0031396	GO:0031570	GO:0031572	GO:0031589	GO:0031625
BRF1	GO:0006352	GO:0006383
BTG1
BTK	GO:0002218	GO:0002221	GO:0002224	GO:0002429	GO:0002521	GO:0002694	GO:0002696	GO:0002755	GO:0002758	GO:0002768	GO:0004713	GO:0004715	GO:0005524	GO:0030098	GO:0030183	GO:0030554	GO:0031349	GO:0032559	GO:0034134	GO:0034142	GO:0035639	GO:0038093	GO:0038095	GO:0038123	GO:0038124	GO:0042113	GO:0045088	GO:0045089	GO:0045121	GO:0050851	GO:0050853	GO:0050865	GO:0050867	GO:0051091	GO:0051092	GO:0051249	GO:0051251	GO:0070227	GO:0071887	GO:0097285
C2CD2L
C6orf203
C9orf78
CABLES1
CALD1	GO:0003012	GO:0015629
CAMK2A	GO:0034341	GO:0051091	GO:0051092	GO:0060333	GO:0071346
CANX	GO:0006898	GO:0048488	GO:0051640	GO:0051648	GO:0051656	GO:0097479
CAP1	GO:0007163	GO:0007190	GO:0030168	GO:0030819	GO:0045762
CARS	GO:0005524	GO:0030554	GO:0032559	GO:0035639
CASC3	GO:0000956	GO:0006401	GO:0006402	GO:0031625	GO:0035145	GO:0044389
CASKIN2
CAST	GO:0004857	GO:0010466	GO:0010951	GO:0051346	GO:0052547	GO:0052548	GO:0061134	GO:0097285
CAV1	GO:0001568	GO:0001666	GO:0001933	GO:0001935	GO:0001936	GO:0002694	GO:0002696	GO:0003012	GO:0005901	GO:0006469	GO:0006809	GO:0006816	GO:0006874	GO:0006898	GO:0007178	GO:0007204	GO:0007259	GO:0007519	GO:0008047	GO:0010035	GO:0010522	GO:0010563	GO:0014070	GO:0014706	GO:0016055	GO:0016323	GO:0016504	GO:0018105	GO:0018209	GO:0019216	GO:0030100	GO:0030193	GO:0030855	GO:0030856	GO:0030879	GO:0031294	GO:0031295	GO:0031396	GO:0031397	GO:0032091	GO:0032386	GO:0032507	GO:0032768	GO:0032844	GO:0033135	GO:0033138	GO:0033673	GO:0033993	GO:0036293
CAV2	GO:0000280	GO:0001935	GO:0001936	GO:0005901	GO:0007067	GO:0007088	GO:0007346	GO:0007519	GO:0008277	GO:0010256	GO:0014706	GO:0014902	GO:0014904	GO:0019897	GO:0019898	GO:0042692	GO:0045121	GO:0048285	GO:0048471	GO:0050673	GO:0050678	GO:0051146	GO:0051302	GO:0051783	GO:0055001	GO:0055002	GO:0060537	GO:0061061
CBL	GO:0005901	GO:0006898	GO:0007173	GO:0007178	GO:0007179	GO:0008543	GO:0014065	GO:0014066	GO:0014068	GO:0030100	GO:0038127	GO:0044344	GO:0045121	GO:0046875	GO:0048015	GO:0048017	GO:0060627	GO:0071559	GO:0071560	GO:0071774
CC2D1A	GO:0007249	GO:0043122
CCDC6
CCNB1	GO:0000070	GO:0000075	GO:0000082	GO:0000086	GO:0000226	GO:0000228	GO:0000280	GO:0000794	GO:0000819	GO:0005819	GO:0006997	GO:0006998	GO:0007051	GO:0007052	GO:0007059	GO:0007067	GO:0007077	GO:0007080	GO:0007093	GO:0007346	GO:0010256	GO:0010498	GO:0010638	GO:0010639	GO:0010948	GO:0019901	GO:0030397	GO:0031110	GO:0031396	GO:0032507	GO:0032886	GO:0032993	GO:0043161	GO:0044454	GO:0044839	GO:0045185	GO:0045787	GO:0045931	GO:0048285	GO:0051081	GO:0051235	GO:0051310	GO:0051493	GO:0051494	GO:0051495	GO:0051640	GO:0051651	GO:0051656	GO:0070507
CCNE1	GO:0000082	GO:0003713	GO:0030518	GO:0030521	GO:0030522	GO:0035257	GO:0035258	GO:0050681	GO:0051427
CCNYL1
CDC23	GO:0000070	GO:0000075	GO:0000280	GO:0000819	GO:0007059	GO:0007067	GO:0007080	GO:0007088	GO:0007093	GO:0007346	GO:0010498	GO:0010639	GO:0010948	GO:0031396	GO:0031397	GO:0043161	GO:0045786	GO:0048285	GO:0051302	GO:0051310	GO:0051640	GO:0051656	GO:0051783	GO:1901987	GO:1901988	GO:1901990	GO:1901991
CDC25C	GO:0000079	GO:0000086	GO:0000280	GO:0004725	GO:0006260	GO:0007067	GO:0007088	GO:0007346	GO:0016311	GO:0019901	GO:0044839	GO:0048285	GO:0051302	GO:0051783	GO:0071900
CDK1	GO:0000082	GO:0000086	GO:0000186	GO:0000187	GO:0000226	GO:0002218	GO:0002221	GO:0002224	GO:0002755	GO:0002756	GO:0002758	GO:0002768	GO:0004674	GO:0005819	GO:0005874	GO:0005876	GO:0006260	GO:0006997	GO:0006998	GO:0007077	GO:0007098	GO:0007173	GO:0007264	GO:0007265	GO:0008286	GO:0008543	GO:0010001	GO:0010256	GO:0010498	GO:0018105	GO:0018209	GO:0030397	GO:0030855	GO:0031023	GO:0031098	GO:0031349	GO:0031396	GO:0032147	GO:0032868	GO:0032869	GO:0034134	GO:0034138	GO:0034142	GO:0034146	GO:0034162	GO:0034166	GO:0035666	GO:0038093	GO:0038095
CDK13	GO:0000280	GO:0002520	GO:0004674	GO:0006397	GO:0007067	GO:0007088	GO:0007346	GO:0016604	GO:0030097	GO:0048285	GO:0048534	GO:0051302	GO:0051783
CDK6	GO:0000082	GO:0001726	GO:0001952	GO:0002064	GO:0002066	GO:0002068	GO:0004674	GO:0005524	GO:0007050	GO:0007160	GO:0007568	GO:0007569	GO:0010001	GO:0010810	GO:0030099	GO:0030155	GO:0030218	GO:0030278	GO:0030554	GO:0030855	GO:0031252	GO:0031589	GO:0032559	GO:0032844	GO:0035639	GO:0042063	GO:0045596	GO:0045637	GO:0045646	GO:0045785	GO:0045786	GO:0048144	GO:0048145	GO:0050673	GO:0050678	GO:0080135	GO:0090398
CDKN1B	GO:0000075	GO:0000077	GO:0000079	GO:0000082	GO:0001558	GO:0002768	GO:0005057	GO:0006919	GO:0007050	GO:0007093	GO:0007173	GO:0007346	GO:0008047	GO:0008543	GO:0008656	GO:0009896	GO:0010035	GO:0010563	GO:0010942	GO:0010948	GO:0010950	GO:0010952	GO:0016049	GO:0016504	GO:0016505	GO:0019902	GO:0019903	GO:0031570	GO:0031638	GO:0033673	GO:0038093	GO:0038095	GO:0038127	GO:0038179	GO:0040008	GO:0042176	GO:0042326	GO:0042770	GO:0043028	GO:0043280	GO:0043281	GO:0044344	GO:0044773	GO:0044774	GO:0045732	GO:0045786	GO:0045930	GO:0045936	GO:0048011
CEP170B
CFL1	GO:0002429	GO:0002431	GO:0002433	GO:0002768	GO:0006909	GO:0007264	GO:0007265	GO:0007266	GO:0022604	GO:0030168	GO:0038093	GO:0038094	GO:0038096
CFL2	GO:0007015	GO:0008154	GO:0010638	GO:0032535	GO:0032956	GO:0032970	GO:0051493	GO:0051495	GO:0090066
CHAMP1
CHEK1	GO:0000075	GO:0000077	GO:0000226	GO:0000228	GO:0000280	GO:0000724	GO:0000725	GO:0000781	GO:0000785	GO:0000794	GO:0004674	GO:0006260	GO:0006282	GO:0006302	GO:0006338	GO:0006473	GO:0006475	GO:0007067	GO:0007088	GO:0007098	GO:0007346	GO:0007568	GO:0007569	GO:0009314	GO:0009411	GO:0009416	GO:0009612	GO:0010639	GO:0010948	GO:0016569	GO:0016570	GO:0016572	GO:0016573	GO:0018107	GO:0018205	GO:0018210	GO:0018393	GO:0018394	GO:0031023	GO:0031056	GO:0031570	GO:0031572	GO:0032886	GO:0033044	GO:0034644	GO:0035065	GO:0035173	GO:0043543	GO:0045786
CHEK2	GO:0000075	GO:0000077	GO:0000086	GO:0000226	GO:0000280	GO:0000781	GO:0004674	GO:0006260	GO:0006275	GO:0006302	GO:0007051	GO:0007052	GO:0007067	GO:0007093	GO:0007346	GO:0007568	GO:0007569	GO:0008156	GO:0008630	GO:0010608	GO:0010948	GO:0016604	GO:0016605	GO:0019901	GO:0031570	GO:0031625	GO:0031647	GO:0042176	GO:0042770	GO:0044389	GO:0044773	GO:0044774	GO:0044839	GO:0046777	GO:0048285	GO:0051052	GO:0090399	GO:0097193	GO:1901987	GO:1901988	GO:1901990	GO:1901991
CHMP3
CHMP7
CHUK	GO:0001819	GO:0002218	GO:0002221	GO:0002224	GO:0002429	GO:0002755	GO:0002756	GO:0002758	GO:0002768	GO:0004674	GO:0007173	GO:0007249	GO:0008543	GO:0009898	GO:0030522	GO:0031349	GO:0034134	GO:0034138	GO:0034142	GO:0034146	GO:0034162	GO:0034166	GO:0035666	GO:0035872	GO:0038093	GO:0038095	GO:0038123	GO:0038124	GO:0038127	GO:0038179	GO:0043122	GO:0043235	GO:0044344	GO:0045088	GO:0045089	GO:0046982	GO:0048011	GO:0048015	GO:0048017	GO:0050851	GO:0050852	GO:0051091	GO:0051092	GO:0071356	GO:0071774	GO:0098562	GO:1902554
CIC
CLASP1	GO:0000086	GO:0000226	GO:0000280	GO:0005819	GO:0005874	GO:0005876	GO:0005938	GO:0007067	GO:0007163	GO:0010639	GO:0030010	GO:0031023	GO:0031110	GO:0032507	GO:0032886	GO:0032993	GO:0044839	GO:0045185	GO:0048285	GO:0051235	GO:0051293	GO:0051294	GO:0051493	GO:0051494	GO:0051640	GO:0051651	GO:0051653	GO:0051656	GO:0070507
CLCC1
CREB1	GO:0000228	GO:0000785	GO:0000790	GO:0000975	GO:0000976	GO:0000980	GO:0000981	GO:0001067	GO:0001076	GO:0001085	GO:0001102	GO:0001158	GO:0002218	GO:0002221	GO:0002224	GO:0002755	GO:0002756	GO:0002758	GO:0002768	GO:0003705	GO:0007173	GO:0007202	GO:0007219	GO:0008543	GO:0010517	GO:0010518	GO:0010608	GO:0010863	GO:0019216	GO:0031098	GO:0031349	GO:0031647	GO:0033613	GO:0034134	GO:0034138	GO:0034142	GO:0034146	GO:0034162	GO:0034166	GO:0035326	GO:0035666	GO:0038093	GO:0038095	GO:0038123	GO:0038124	GO:0038127	GO:0038179	GO:0043565	GO:0044212
CRYAB	GO:0003012	GO:0009314	GO:0010212	GO:0010332	GO:0032386	GO:0051051	GO:0051259	GO:0071214	GO:0071478
CRYBG3
CSNK1D	GO:0000086	GO:0000226	GO:0005819	GO:0005874	GO:0005876	GO:0007051	GO:0009896	GO:0010498	GO:0010954	GO:0016055	GO:0030162	GO:0031331	GO:0032434	GO:0032436	GO:0042176	GO:0043161	GO:0044839	GO:0045732	GO:0045862	GO:0048471	GO:0061136	GO:0070613	GO:1901800
CSNK2A1	GO:0000075	GO:0000228	GO:0000785	GO:0000790	GO:0001558	GO:0004674	GO:0007093	GO:0007346	GO:0009896	GO:0010466	GO:0010948	GO:0010951	GO:0016049	GO:0016055	GO:0030307	GO:0031072	GO:0040008	GO:0042176	GO:0043154	GO:0043281	GO:0044454	GO:0045732	GO:0045927	GO:0047485	GO:0051346	GO:0051879	GO:0052547	GO:0052548	GO:1901987	GO:1901988	GO:1901990	GO:1901991	GO:2000116	GO:2000117
CTNNA1	GO:0005911	GO:0007043	GO:0008013	GO:0014070	GO:0019897	GO:0019898	GO:0034329	GO:0034330	GO:0034332	GO:0042692	GO:0045216	GO:0050839	GO:0051147	GO:0051149	GO:0061061	GO:0071407	GO:0097305	GO:0097306
CTNNB1	GO:0000226	GO:0000975	GO:0001067	GO:0001085	GO:0001102	GO:0001525	GO:0001568	GO:0001656	GO:0001763	GO:0001819	GO:0001838	GO:0002064	GO:0002520	GO:0002521	GO:0002573	GO:0002694	GO:0003338	GO:0003382	GO:0003713	GO:0005911	GO:0005912	GO:0005913	GO:0005938	GO:0006816	GO:0006921	GO:0007059	GO:0007098	GO:0007160	GO:0007249	GO:0007423	GO:0007507	GO:0008022	GO:0008543	GO:0009898	GO:0010001	GO:0010463	GO:0010720	GO:0010769	GO:0010942	GO:0014009	GO:0014070	GO:0016055	GO:0016337	GO:0016925	GO:0019897	GO:0019898	GO:0019901	GO:0019902	GO:0019903
CTNND1	GO:0005911	GO:0016055	GO:0034329	GO:0034330	GO:0034332	GO:0045216	GO:0050839
CTTN	GO:0001726	GO:0005938	GO:0031252
CTTNBP2NL	GO:0015629
CYB5B
DAB1
DAP
DCP1A	GO:0000288	GO:0000956	GO:0006401	GO:0006402
DDA1
DENND4C
DHX57
DIDO1
DLG5	GO:0008013	GO:0016337
DOK2	GO:0050900
DTD1
DTNB
DYNC1LI2
EBAG9	GO:0001558	GO:0005912	GO:0005924	GO:0005925	GO:0008047	GO:0016049	GO:0016504	GO:0016505	GO:0030055	GO:0040008	GO:0061134	GO:0070161
EEA1	GO:0005769	GO:0019897	GO:0019898	GO:0045022	GO:0048488	GO:0051640	GO:0051648	GO:0051656	GO:0097479
EFNB2	GO:0001525	GO:0001568	GO:0001667	GO:0002042	GO:0007610	GO:0010631	GO:0014706	GO:0042692	GO:0043534	GO:0043542	GO:0046875	GO:0048514	GO:0050795	GO:0050920	GO:0051146	GO:0051147	GO:0051149	GO:0051153	GO:0060537	GO:0061061
EGFR	GO:0000079	GO:0000082	GO:0002768	GO:0003682	GO:0003779	GO:0004674	GO:0004702	GO:0004709	GO:0004713	GO:0004714	GO:0005057	GO:0006260	GO:0006275	GO:0006282	GO:0006606	GO:0006809	GO:0006913	GO:0007173	GO:0007202	GO:0007346	GO:0007610	GO:0007611	GO:0008543	GO:0009314	GO:0009411	GO:0009416	GO:0009895	GO:0010517	GO:0010518	GO:0010863	GO:0014070	GO:0016323	GO:0016337	GO:0017038	GO:0018108	GO:0018212	GO:0019199	GO:0019902	GO:0019903	GO:0030335	GO:0032355	GO:0032386	GO:0032768	GO:0033993	GO:0034504	GO:0038093	GO:0038095	GO:0038127	GO:0038179
EHBP1
EIF2AK2	GO:0000186	GO:0001819	GO:0004674	GO:0006417	GO:0010608	GO:0019208	GO:0031098	GO:0032147	GO:0032872	GO:0043254	GO:0043410	GO:0043623	GO:0046777	GO:0048471	GO:0048863	GO:0051091	GO:0051092	GO:0051403	GO:0070302	GO:0072091	GO:0080135	GO:2000736
EIF2S1	GO:0003743	GO:0006413	GO:0006984	GO:0006986	GO:0006987	GO:0032069	GO:0032075	GO:0034976	GO:0035966
EIF4B	GO:0000288	GO:0000289	GO:0000956	GO:0006397	GO:0006401	GO:0006402	GO:0006413	GO:0006417	GO:0006446	GO:0008286	GO:0010608	GO:0031123	GO:0031124	GO:0032868	GO:0032869	GO:0043434	GO:0071375	GO:1901652	GO:1901653
EIF4E	GO:0000082	GO:0000288	GO:0000289	GO:0000956	GO:0003743	GO:0006397	GO:0006401	GO:0006402	GO:0006413	GO:0006417	GO:0006913	GO:0007346	GO:0008286	GO:0010608	GO:0031123	GO:0031124	GO:0032868	GO:0032869	GO:0043434	GO:0045787	GO:0045931	GO:0051169	GO:0071375	GO:1901652	GO:1901653
EIF4EBP1	GO:0000082	GO:0006413	GO:0006417	GO:0006446	GO:0007346	GO:0008286	GO:0010608	GO:0031929	GO:0032868	GO:0032869	GO:0043434	GO:0045787	GO:0045931	GO:0071375	GO:1901652	GO:1901653
EIF4G1	GO:0000288	GO:0000289	GO:0000956	GO:0003743	GO:0006397	GO:0006401	GO:0006402	GO:0006413	GO:0006417	GO:0006446	GO:0008286	GO:0010608	GO:0031123	GO:0031124	GO:0032868	GO:0032869	GO:0043434	GO:0071375	GO:1901652	GO:1901653
EIF5B	GO:0003743	GO:0006413	GO:0006417	GO:0006446	GO:0010608
ELK1	GO:0002218	GO:0002221	GO:0002224	GO:0002755	GO:0002756	GO:0002758	GO:0031098	GO:0031349	GO:0034134	GO:0034138	GO:0034142	GO:0034146	GO:0034162	GO:0034166	GO:0035666	GO:0038123	GO:0038124	GO:0038179	GO:0045088	GO:0045089	GO:0048011	GO:0051403
EPB41L1
ERBB2	GO:0001525	GO:0001558	GO:0002768	GO:0004713	GO:0004714	GO:0006359	GO:0006383	GO:0006417	GO:0007173	GO:0007507	GO:0008022	GO:0008543	GO:0010608	GO:0014065	GO:0016049	GO:0016323	GO:0018108	GO:0018212	GO:0019199	GO:0019838	GO:0019902	GO:0019903	GO:0030155	GO:0030307	GO:0030879	GO:0032318	GO:0032319	GO:0032320	GO:0032321	GO:0032886	GO:0033124	GO:0035023	GO:0038093	GO:0038095	GO:0038127	GO:0038179	GO:0040008	GO:0043087	GO:0043235	GO:0043405	GO:0043406	GO:0043410	GO:0044344	GO:0045727	GO:0045765	GO:0045785	GO:0045927	GO:0046578	GO:0046777
ERBB3	GO:0002768	GO:0007162	GO:0007173	GO:0007507	GO:0008047	GO:0008543	GO:0010001	GO:0014065	GO:0014066	GO:0014068	GO:0016323	GO:0018108	GO:0018212	GO:0019207	GO:0019838	GO:0019887	GO:0030155	GO:0038034	GO:0038093	GO:0038095	GO:0038127	GO:0038179	GO:0042063	GO:0043235	GO:0043523	GO:0044344	GO:0046982	GO:0048011	GO:0048015	GO:0048017	GO:0050730	GO:0050731	GO:0051051	GO:0051402	GO:0070997	GO:0071774	GO:0097191	GO:0097192	GO:0097285	GO:1901214
ERRFI1	GO:0001933	GO:0005100	GO:0006469	GO:0007173	GO:0008047	GO:0010563	GO:0018108	GO:0018212	GO:0019897	GO:0019898	GO:0019901	GO:0030855	GO:0030856	GO:0032318	GO:0032319	GO:0032320	GO:0032321	GO:0033124	GO:0033673	GO:0035023	GO:0038127	GO:0042326	GO:0043087	GO:0045936	GO:0046578	GO:0046777	GO:0050730	GO:0051348
ESR1	GO:0000975	GO:0000976	GO:0000981	GO:0001047	GO:0001067	GO:0006338	GO:0006352	GO:0006809	GO:0006874	GO:0007204	GO:0007249	GO:0008013	GO:0010517	GO:0010518	GO:0010863	GO:0014070	GO:0030518	GO:0030522	GO:0032355	GO:0032768	GO:0033993	GO:0043122	GO:0043565	GO:0043627	GO:0044212	GO:0045428	GO:0045429	GO:0046209	GO:0048545	GO:0050999	GO:0051091	GO:0051341	GO:0051480	GO:0055074	GO:0060191	GO:0060193	GO:0071383	GO:0071391	GO:0071396	GO:0071407	GO:0072507	GO:0097305	GO:0097306	GO:1900274	GO:1902532
EZR	GO:0001726	GO:0002064	GO:0003779	GO:0005912	GO:0005924	GO:0005925	GO:0005938	GO:0007015	GO:0007159	GO:0015629	GO:0016323	GO:0016337	GO:0019898	GO:0030055	GO:0030855	GO:0031252	GO:0032507	GO:0045185	GO:0050839	GO:0051235	GO:0051651	GO:0070161
FAM129A	GO:0001933	GO:0006417	GO:0010563	GO:0010608	GO:0034976	GO:0042326	GO:0045727	GO:0045936
FARP1	GO:0016311	GO:0019897	GO:0019898	GO:0030425	GO:0032318	GO:0032319	GO:0033124	GO:0035023	GO:0035303	GO:0043005	GO:0043087	GO:0046578	GO:0051346	GO:0097458
FKBP15	GO:0016311	GO:0035303	GO:0051346
FNBP1L	GO:0006898	GO:0010256	GO:0031344	GO:0031346	GO:0051640	GO:0051648	GO:0051656
FOS	GO:0000302	GO:0000975	GO:0001067	GO:0002218	GO:0002221	GO:0002224	GO:0002755	GO:0002756	GO:0002758	GO:0002768	GO:0006979	GO:0007178	GO:0007179	GO:0031098	GO:0031349	GO:0034134	GO:0034138	GO:0034142	GO:0034146	GO:0034162	GO:0034166	GO:0034599	GO:0034614	GO:0035666	GO:0038093	GO:0038095	GO:0038123	GO:0038124	GO:0044212	GO:0045088	GO:0045089	GO:0051403	GO:0070412	GO:0071559	GO:0071560
FOXJ3
FOXO1	GO:0000302	GO:0001568	GO:0002768	GO:0003682	GO:0006473	GO:0006979	GO:0007173	GO:0008286	GO:0008543	GO:0010035	GO:0010563	GO:0019902	GO:0019903	GO:0031098	GO:0032844	GO:0032868	GO:0032869	GO:0032872	GO:0033500	GO:0034599	GO:0034614	GO:0038093	GO:0038095	GO:0038127	GO:0038179	GO:0042326	GO:0042593	GO:0043409	GO:0043434	GO:0043543	GO:0043565	GO:0044344	GO:0045596	GO:0045936	GO:0048011	GO:0048015	GO:0048017	GO:0051403	GO:0051721	GO:0070302	GO:0071375	GO:0071496	GO:0071774	GO:0080135	GO:1901652	GO:1901653	GO:1902532
FOXO3	GO:0002768	GO:0006417	GO:0007173	GO:0008286	GO:0008543	GO:0010608	GO:0010942	GO:0019901	GO:0030099	GO:0030218	GO:0032844	GO:0032868	GO:0032869	GO:0038093	GO:0038095	GO:0038127	GO:0038179	GO:0043065	GO:0043068	GO:0043434	GO:0043523	GO:0043565	GO:0044344	GO:0045637	GO:0045646	GO:0048011	GO:0048015	GO:0048017	GO:0051402	GO:0070997	GO:0071375	GO:0071774	GO:0097285	GO:1901214	GO:1901652	GO:1901653
FRS2	GO:0000186	GO:0002768	GO:0007173	GO:0008047	GO:0008286	GO:0008543	GO:0019208	GO:0030674	GO:0030971	GO:0032147	GO:0032868	GO:0032869	GO:0035591	GO:0038093	GO:0038095	GO:0038127	GO:0038179	GO:0043434	GO:0044344	GO:0048011	GO:0048015	GO:0048017	GO:0060090	GO:0070851	GO:0071375	GO:0071774	GO:1901652	GO:1901653
FRYL
GAB1	GO:0002768	GO:0005070	GO:0007173	GO:0008286	GO:0008543	GO:0030674	GO:0032868	GO:0032869	GO:0035591	GO:0038093	GO:0038095	GO:0038127	GO:0038179	GO:0043434	GO:0044344	GO:0048011	GO:0048015	GO:0048017	GO:0060090	GO:0071375	GO:0071774	GO:1901652	GO:1901653
GAP43	GO:0031344
GATA1	GO:0000975	GO:0000976	GO:0000981	GO:0001067	GO:0001085	GO:0002262	GO:0002520	GO:0002521	GO:0002573	GO:0003682	GO:0016337	GO:0018108	GO:0018212	GO:0030097	GO:0030099	GO:0030168	GO:0030218	GO:0031490	GO:0032844	GO:0034101	GO:0034109	GO:0038034	GO:0043392	GO:0043565	GO:0044212	GO:0045637	GO:0045646	GO:0048534	GO:0048872	GO:0050730	GO:0050731	GO:0051098	GO:0051100	GO:0051101	GO:0070527	GO:0097191	GO:0097192	GO:1901099	GO:2001233	GO:2001234	GO:2001236	GO:2001237	GO:2001239	GO:2001240
GFAP
GJA1	GO:0003012	GO:0005911	GO:0007043	GO:0007249	GO:0007507	GO:0032970	GO:0034329	GO:0034330	GO:0043122	GO:0044291	GO:0045121	GO:0045216
GRB10	GO:0000271	GO:0005158	GO:0005977	GO:0005978	GO:0005979	GO:0005996	GO:0006006	GO:0006073	GO:0006109	GO:0006112	GO:0008286	GO:0008643	GO:0008645	GO:0009250	GO:0010675	GO:0010827	GO:0010829	GO:0010906	GO:0010962	GO:0015749	GO:0015758	GO:0016051	GO:0016055	GO:0019318	GO:0032868	GO:0032869	GO:0032881	GO:0032885	GO:0033692	GO:0034637	GO:0043255	GO:0043434	GO:0043467	GO:0044042	GO:0044262	GO:0046323	GO:0046324	GO:0046626	GO:0046627	GO:0048010	GO:0051051	GO:0070873	GO:0071375	GO:1900076	GO:1900077	GO:1901652	GO:1901653
GRIA1	GO:0008328	GO:0030425	GO:0035235	GO:0043005	GO:0043025	GO:0043197	GO:0043235	GO:0044297	GO:0044309	GO:0045202	GO:0097458
GRIN1	GO:0007610	GO:0007611	GO:0007612	GO:0008328	GO:0009314	GO:0009416	GO:0030424	GO:0030425	GO:0035235	GO:0043005	GO:0043197	GO:0043235	GO:0044309	GO:0044708	GO:0045202	GO:0045211	GO:0045471	GO:0045838	GO:0050890	GO:0051899	GO:0055074	GO:0060079	GO:0072507	GO:0097060	GO:0097305	GO:0097458	GO:2000463
GRIN2B	GO:0007610	GO:0007611	GO:0008328	GO:0035235	GO:0043005	GO:0043235	GO:0044708	GO:0045471	GO:0050890	GO:0097305	GO:0097458
GRK2	GO:0003012	GO:0004674	GO:0006898	GO:0007173	GO:0007202	GO:0008277	GO:0008543	GO:0010517	GO:0010518	GO:0010863	GO:0018105	GO:0018209	GO:0038127	GO:0038179	GO:0044344	GO:0048011	GO:0051241	GO:0060191	GO:0060193	GO:0071774	GO:1900274
GSK3A	GO:0000271	GO:0001558	GO:0002064	GO:0002066	GO:0002068	GO:0002768	GO:0003012	GO:0004674	GO:0005977	GO:0005978	GO:0005979	GO:0005996	GO:0006006	GO:0006073	GO:0006109	GO:0006112	GO:0006984	GO:0006986	GO:0006987	GO:0007006	GO:0007173	GO:0007507	GO:0008277	GO:0008286	GO:0008543	GO:0008643	GO:0008645	GO:0009250	GO:0009895	GO:0009896	GO:0010498	GO:0010563	GO:0010638	GO:0010675	GO:0010822	GO:0010827	GO:0010829	GO:0010906	GO:0010962	GO:0014706	GO:0015749	GO:0015758	GO:0016049	GO:0016051	GO:0016055	GO:0019318	GO:0019901	GO:0030819	GO:0030855
GTF3C2	GO:0006383
H2AFX	GO:0000075	GO:0000077	GO:0000724	GO:0000725	GO:0000781	GO:0006282	GO:0006302	GO:0006323	GO:0009314	GO:0010212	GO:0031570	GO:0035861	GO:0042393	GO:0045739	GO:0051052	GO:0051054	GO:0065004	GO:0071824	GO:0080135	GO:2001020	GO:2001022
H3F3A
HABP4	GO:0009612	GO:0030168	GO:0043392	GO:0051098	GO:0051100	GO:0051101	GO:0071214	GO:0071260	GO:0071496
HDAC5	GO:0000975	GO:0001067	GO:0001525	GO:0001667	GO:0002042	GO:0002520	GO:0002521	GO:0005080	GO:0006338	GO:0006476	GO:0007219	GO:0010594	GO:0010631	GO:0010632	GO:0014902	GO:0016569	GO:0016570	GO:0016575	GO:0019901	GO:0030097	GO:0030098	GO:0030183	GO:0032868	GO:0032869	GO:0035601	GO:0042113	GO:0042692	GO:0043393	GO:0043434	GO:0043534	GO:0043535	GO:0043542	GO:0044212	GO:0045596	GO:0045765	GO:0048534	GO:0051091	GO:0051098	GO:0051146	GO:0051147	GO:0051153	GO:0071375	GO:1901342	GO:1901652	GO:1901653
HEXIM2	GO:0000079	GO:0001933	GO:0004857	GO:0006469	GO:0010563	GO:0019207	GO:0019887	GO:0033673	GO:0042326	GO:0045736	GO:0045786	GO:0045936	GO:0051348	GO:0071900	GO:0071901
HID1
HIST1H1A	GO:0000228	GO:0000785	GO:0000790	GO:0044454
HIST1H2BB	GO:0000785	GO:0006323	GO:0032993	GO:0065004	GO:0071824
HNRNPC	GO:0006397
HNRNPD	GO:0006397	GO:0006401	GO:0043565
HNRNPUL2
HSP90AA1	GO:0000086	GO:0002429	GO:0002431	GO:0002433	GO:0002768	GO:0005524	GO:0006809	GO:0006909	GO:0006986	GO:0007006	GO:0017038	GO:0030554	GO:0032559	GO:0032768	GO:0035639	GO:0035966	GO:0038093	GO:0038094	GO:0038096	GO:0043623	GO:0044839	GO:0045428	GO:0045429	GO:0046209	GO:0050999	GO:0051341
HSP90AB1	GO:0001959	GO:0002429	GO:0002431	GO:0002433	GO:0002768	GO:0006809	GO:0006909	GO:0006986	GO:0009895	GO:0010498	GO:0030162	GO:0030522	GO:0031330	GO:0032434	GO:0034340	GO:0034341	GO:0035872	GO:0035966	GO:0038093	GO:0038094	GO:0038096	GO:0042176	GO:0043161	GO:0045088	GO:0045428	GO:0045429	GO:0046209	GO:0060330	GO:0060333	GO:0060334	GO:0060337	GO:0060338	GO:0060759	GO:0061136	GO:0070613	GO:0071346	GO:0071357
HSPB1	GO:0001525	GO:0001667	GO:0001819	GO:0001933	GO:0004857	GO:0005080	GO:0006413	GO:0006417	GO:0006446	GO:0006469	GO:0006979	GO:0006986	GO:0007249	GO:0007610	GO:0008631	GO:0010563	GO:0010594	GO:0010595	GO:0010608	GO:0010631	GO:0010632	GO:0010634	GO:0019207	GO:0019887	GO:0019901	GO:0030335	GO:0033673	GO:0034599	GO:0035767	GO:0035924	GO:0035966	GO:0038084	GO:0040017	GO:0042326	GO:0043122	GO:0043534	GO:0043535	GO:0043536	GO:0043542	GO:0045765	GO:0045766	GO:0045936	GO:0048010	GO:0048520	GO:0050795	GO:0050920	GO:0050921	GO:0051272	GO:0051348
HTT	GO:0000226	GO:0002039	GO:0006913	GO:0007030	GO:0007163	GO:0010256	GO:0016311	GO:0030010	GO:0030424	GO:0030425	GO:0032386	GO:0035303	GO:0043005	GO:0051169	GO:0051293	GO:0051294	GO:0051640	GO:0051648	GO:0051653	GO:0051656	GO:0070201	GO:0097191	GO:0097458	GO:2001233	GO:2001234	GO:2001236	GO:2001237
HYOU1	GO:0006984	GO:0006986	GO:0006987	GO:0032069	GO:0032075	GO:0034976	GO:0035966
IFNAR1	GO:0001959	GO:0007259	GO:0034340	GO:0045088	GO:0060337	GO:0060338	GO:0060759	GO:0071357
IGF1R	GO:0001933	GO:0004713	GO:0004714	GO:0005158	GO:0006260	GO:0006275	GO:0006469	GO:0007254	GO:0008286	GO:0010563	GO:0014065	GO:0017046	GO:0018108	GO:0018212	GO:0019199	GO:0019838	GO:0030335	GO:0031098	GO:0032868	GO:0032869	GO:0032872	GO:0033673	GO:0040017	GO:0042326	GO:0042562	GO:0043235	GO:0043409	GO:0043434	GO:0043548	GO:0045740	GO:0045936	GO:0046328	GO:0046777	GO:0048009	GO:0048015	GO:0048017	GO:0051052	GO:0051054	GO:0051259	GO:0051272	GO:0051348	GO:0051403	GO:0070302	GO:0071375	GO:0080135	GO:1901652	GO:1901653	GO:1902532	GO:2000147
IGFBP5
INSR	GO:0000187	GO:0000271	GO:0000280	GO:0004713	GO:0004714	GO:0005057	GO:0005159	GO:0005524	GO:0005901	GO:0005977	GO:0005978	GO:0005979	GO:0005996	GO:0006006	GO:0006073	GO:0006109	GO:0006112	GO:0006260	GO:0006275	GO:0006809	GO:0007067	GO:0007088	GO:0007346	GO:0007507	GO:0008286	GO:0008643	GO:0008645	GO:0009250	GO:0009896	GO:0010638	GO:0010675	GO:0010676	GO:0010827	GO:0010828	GO:0010906	GO:0010907	GO:0010962	GO:0015749	GO:0015758	GO:0016051	GO:0017046	GO:0018108	GO:0018212	GO:0019199	GO:0019318	GO:0019838	GO:0030335	GO:0030554	GO:0031331
IRF2BP1
IRS1	GO:0000271	GO:0002768	GO:0002791	GO:0005080	GO:0005158	GO:0005159	GO:0005901	GO:0005977	GO:0005978	GO:0005979	GO:0005996	GO:0006006	GO:0006073	GO:0006109	GO:0006112	GO:0007173	GO:0007259	GO:0008286	GO:0008543	GO:0008643	GO:0008645	GO:0009250	GO:0009896	GO:0010675	GO:0010676	GO:0010827	GO:0010828	GO:0010906	GO:0010907	GO:0010962	GO:0014065	GO:0015749	GO:0015758	GO:0016051	GO:0019216	GO:0019318	GO:0019901	GO:0030073	GO:0030674	GO:0030971	GO:0031331	GO:0032868	GO:0032869	GO:0032881	GO:0032885	GO:0033500	GO:0033692	GO:0034637	GO:0035591
ITGA4	GO:0002520	GO:0002521	GO:0007159	GO:0016337	GO:0030097	GO:0030098	GO:0030183	GO:0032091	GO:0042113	GO:0043393	GO:0048534	GO:0050839	GO:0050900	GO:0051098	GO:0051100
ITGB1	GO:0001726	GO:0002520	GO:0002521	GO:0003779	GO:0005912	GO:0005924	GO:0005925	GO:0007159	GO:0007160	GO:0010942	GO:0016337	GO:0030055	GO:0030097	GO:0030098	GO:0030183	GO:0031252	GO:0031589	GO:0033627	GO:0034329	GO:0034330	GO:0042113	GO:0043065	GO:0043068	GO:0043235	GO:0043276	GO:0045202	GO:0046982	GO:0048534	GO:0050839	GO:0050900	GO:0070161	GO:2000209	GO:2000811
ITPR3	GO:0002429	GO:0002431	GO:0002433	GO:0002768	GO:0002791	GO:0006112	GO:0006816	GO:0006874	GO:0006909	GO:0007173	GO:0007202	GO:0007204	GO:0008543	GO:0010035	GO:0010517	GO:0010518	GO:0010863	GO:0030073	GO:0030168	GO:0038093	GO:0038094	GO:0038095	GO:0038096	GO:0038127	GO:0038179	GO:0043025	GO:0043235	GO:0044297	GO:0044344	GO:0048011	GO:0050796	GO:0051259	GO:0051480	GO:0055074	GO:0060191	GO:0060193	GO:0060401	GO:0060402	GO:0070838	GO:0071774	GO:0072507	GO:0072511	GO:0090087	GO:0090276	GO:0097458	GO:1900274
JAK1	GO:0001959	GO:0004713	GO:0019902	GO:0019903	GO:0034340	GO:0034341	GO:0045088	GO:0046677	GO:0051427	GO:0060330	GO:0060333	GO:0060334	GO:0060337	GO:0060338	GO:0060759	GO:0071346	GO:0071357
JAK2	GO:0001819	GO:0001959	GO:0002262	GO:0002520	GO:0004713	GO:0005901	GO:0006606	GO:0006913	GO:0006919	GO:0007015	GO:0007259	GO:0008154	GO:0010810	GO:0010950	GO:0010952	GO:0014065	GO:0014066	GO:0014068	GO:0016569	GO:0016570	GO:0016572	GO:0017038	GO:0018108	GO:0018212	GO:0019901	GO:0030041	GO:0030097	GO:0030099	GO:0030155	GO:0030218	GO:0030879	GO:0031589	GO:0031638	GO:0032147	GO:0033993	GO:0034101	GO:0034341	GO:0034504	GO:0035173	GO:0042169	GO:0042393	GO:0042976	GO:0043280	GO:0043281	GO:0043392	GO:0043434	GO:0043623	GO:0044744	GO:0045088
JMJD1C
JUN	GO:0000228	GO:0000785	GO:0000790	GO:0000975	GO:0000976	GO:0000980	GO:0000981	GO:0001067	GO:0001076	GO:0001085	GO:0001102	GO:0001158	GO:0002218	GO:0002221	GO:0002224	GO:0002755	GO:0002756	GO:0002758	GO:0002768	GO:0003705	GO:0003713	GO:0005100	GO:0006606	GO:0006913	GO:0007178	GO:0007179	GO:0008047	GO:0017038	GO:0031098	GO:0031349	GO:0032318	GO:0032319	GO:0032320	GO:0032321	GO:0033124	GO:0033613	GO:0034134	GO:0034138	GO:0034142	GO:0034146	GO:0034162	GO:0034166	GO:0034504	GO:0035023	GO:0035326	GO:0035666	GO:0038093	GO:0038095	GO:0038123
KANK2	GO:0000082	GO:0007346	GO:0010948	GO:0030518	GO:0030522	GO:1901987	GO:1901988	GO:1901990	GO:1901991	GO:2000045	GO:2000134
KDM3B
KDR	GO:0001525	GO:0001568	GO:0001667	GO:0001935	GO:0001936	GO:0001952	GO:0002042	GO:0002520	GO:0004713	GO:0004714	GO:0005057	GO:0005769	GO:0007044	GO:0007160	GO:0007610	GO:0010594	GO:0010595	GO:0010631	GO:0010632	GO:0010634	GO:0010810	GO:0014065	GO:0014066	GO:0014068	GO:0018108	GO:0018212	GO:0019199	GO:0019838	GO:0022604	GO:0030097	GO:0030155	GO:0030335	GO:0031072	GO:0031589	GO:0034329	GO:0034330	GO:0034332	GO:0034333	GO:0035924	GO:0038084	GO:0040017	GO:0043410	GO:0043534	GO:0043542	GO:0045121	GO:0045216	GO:0045765	GO:0045766	GO:0045785
KHDRBS1	GO:0000086	GO:0005070	GO:0006397	GO:0006413	GO:0006417	GO:0006446	GO:0006913	GO:0007050	GO:0010608	GO:0030674	GO:0032386	GO:0035591	GO:0044839	GO:0045727	GO:0045786	GO:0051169	GO:0060090
KIAA0513
KIAA0556
KIAA1143
KIAA1429
KIAA1522
KIF21A
KIT	GO:0000187	GO:0001667	GO:0002262	GO:0002520	GO:0002521	GO:0002573	GO:0002768	GO:0004713	GO:0004714	GO:0007173	GO:0007259	GO:0008543	GO:0009612	GO:0010517	GO:0010518	GO:0010631	GO:0010863	GO:0014065	GO:0014066	GO:0014068	GO:0016337	GO:0018108	GO:0018212	GO:0019199	GO:0019216	GO:0022604	GO:0030097	GO:0030098	GO:0030099	GO:0030183	GO:0030218	GO:0030855	GO:0031532	GO:0032147	GO:0034101	GO:0038093	GO:0038095	GO:0038127	GO:0038179	GO:0042110	GO:0042113	GO:0043405	GO:0043406	GO:0043410	GO:0043550	GO:0043551	GO:0043552	GO:0044344	GO:0045576
KLC3
LARP4B	GO:0006417	GO:0010608	GO:0045727
LASP1	GO:0005070	GO:0005938	GO:0015629	GO:0030674	GO:0035591	GO:0060090
LCK	GO:0002429	GO:0002520	GO:0002521	GO:0002694	GO:0002696	GO:0002768	GO:0004713	GO:0006816	GO:0006874	GO:0006919	GO:0007173	GO:0007204	GO:0008022	GO:0008543	GO:0010950	GO:0010952	GO:0016311	GO:0019901	GO:0019902	GO:0019903	GO:0030097	GO:0030098	GO:0030168	GO:0031294	GO:0031295	GO:0031638	GO:0032844	GO:0038093	GO:0038095	GO:0038127	GO:0038179	GO:0042110	GO:0042169	GO:0043280	GO:0043281	GO:0043548	GO:0044344	GO:0045121	GO:0048011	GO:0048015	GO:0048017	GO:0048534	GO:0050851	GO:0050852	GO:0050854	GO:0050863	GO:0050865	GO:0050867	GO:0050870
LIG1	GO:0000723	GO:0000724	GO:0000725	GO:0006260	GO:0006302	GO:0032200	GO:0060249
LIMK1	GO:0001558	GO:0002429	GO:0002431	GO:0002433	GO:0002768	GO:0004674	GO:0006909	GO:0007015	GO:0007264	GO:0007265	GO:0007266	GO:0008361	GO:0010638	GO:0010720	GO:0010769	GO:0010975	GO:0016049	GO:0022604	GO:0030307	GO:0031072	GO:0031344	GO:0031346	GO:0031396	GO:0031397	GO:0032535	GO:0032956	GO:0032970	GO:0038093	GO:0038094	GO:0038096	GO:0040008	GO:0043005	GO:0045664	GO:0045927	GO:0048588	GO:0050767	GO:0050770	GO:0051493	GO:0051495	GO:0051960	GO:0090066	GO:0097458
LMNA	GO:0000226	GO:0001666	GO:0006921	GO:0006984	GO:0006986	GO:0006987	GO:0006997	GO:0006998	GO:0007077	GO:0007163	GO:0007568	GO:0007569	GO:0010256	GO:0030397	GO:0032069	GO:0032075	GO:0034504	GO:0034976	GO:0035966	GO:0036293	GO:0048471	GO:0051081	GO:0061061	GO:0070482	GO:0071453	GO:0097194
LMNB1	GO:0006921	GO:0097194
LRIG1
LRRC47
LRRFIP1	GO:0001819
LSR
LYN	GO:0001933	GO:0002218	GO:0002221	GO:0002224	GO:0002262	GO:0002429	GO:0002431	GO:0002433	GO:0002520	GO:0002521	GO:0002694	GO:0002696	GO:0002758	GO:0002768	GO:0004713	GO:0004715	GO:0005057	GO:0006469	GO:0006909	GO:0006921	GO:0007259	GO:0007610	GO:0008630	GO:0010543	GO:0010563	GO:0010942	GO:0010975	GO:0010976	GO:0016337	GO:0018108	GO:0018212	GO:0022407	GO:0030097	GO:0030099	GO:0030155	GO:0030168	GO:0030193	GO:0030218	GO:0031098	GO:0031294	GO:0031295	GO:0031344	GO:0031346	GO:0031349	GO:0032386	GO:0032844	GO:0033627	GO:0033628	GO:0033673
MAF1	GO:0000975	GO:0001067	GO:0006359	GO:0006383	GO:0043565	GO:0044212
MAGED2
MAP1S
MAP2	GO:0005875
MAP2K1	GO:0000186	GO:0000187	GO:0002218	GO:0002221	GO:0002224	GO:0002755	GO:0002756	GO:0002758	GO:0002768	GO:0004674	GO:0004708	GO:0004712	GO:0005769	GO:0005912	GO:0005924	GO:0005925	GO:0007030	GO:0007050	GO:0007173	GO:0007264	GO:0007265	GO:0007568	GO:0007569	GO:0008047	GO:0008286	GO:0008543	GO:0019207	GO:0019887	GO:0030055	GO:0031098	GO:0031349	GO:0032147	GO:0032386	GO:0032868	GO:0032869	GO:0032872	GO:0034134	GO:0034138	GO:0034142	GO:0034146	GO:0034162	GO:0034166	GO:0035666	GO:0038093	GO:0038095	GO:0038123	GO:0038124	GO:0038127	GO:0038179
MAP2K2	GO:0000186	GO:0000187	GO:0002218	GO:0002221	GO:0002224	GO:0002755	GO:0002756	GO:0002758	GO:0002768	GO:0004674	GO:0004708	GO:0004712	GO:0005769	GO:0005874	GO:0005911	GO:0005912	GO:0005924	GO:0005925	GO:0007030	GO:0007173	GO:0007264	GO:0007265	GO:0008047	GO:0008286	GO:0008543	GO:0009898	GO:0018105	GO:0018209	GO:0019207	GO:0019887	GO:0030055	GO:0031098	GO:0031349	GO:0032147	GO:0032386	GO:0032868	GO:0032869	GO:0032872	GO:0034134	GO:0034138	GO:0034142	GO:0034146	GO:0034162	GO:0034166	GO:0035666	GO:0038093	GO:0038095	GO:0038123	GO:0038124
MAP2K3	GO:0000187	GO:0002218	GO:0002221	GO:0002224	GO:0002755	GO:0002756	GO:0002758	GO:0004674	GO:0004702	GO:0004708	GO:0004712	GO:0005057	GO:0019901	GO:0031098	GO:0031349	GO:0032147	GO:0034134	GO:0034138	GO:0034142	GO:0034146	GO:0034162	GO:0034166	GO:0035666	GO:0038123	GO:0038124	GO:0043405	GO:0043406	GO:0043410	GO:0045088	GO:0045089	GO:0051403	GO:0071900	GO:0071902
MAP2K4	GO:0002218	GO:0002221	GO:0002224	GO:0002755	GO:0002756	GO:0002758	GO:0002768	GO:0007254	GO:0009612	GO:0031098	GO:0031349	GO:0034134	GO:0034138	GO:0034142	GO:0034146	GO:0034162	GO:0034166	GO:0035666	GO:0038093	GO:0038095	GO:0038123	GO:0038124	GO:0045088	GO:0045089	GO:0051403	GO:0071214	GO:0071260	GO:0071496
MAP2K5	GO:0000187	GO:0001525	GO:0001667	GO:0002042	GO:0007162	GO:0010466	GO:0010594	GO:0010631	GO:0010632	GO:0010951	GO:0016337	GO:0022407	GO:0022408	GO:0030155	GO:0032147	GO:0034405	GO:0038034	GO:0038179	GO:0043154	GO:0043281	GO:0043405	GO:0043406	GO:0043410	GO:0043534	GO:0043535	GO:0043542	GO:0045765	GO:0045995	GO:0048011	GO:0051241	GO:0051346	GO:0052547	GO:0052548	GO:0060759	GO:0071900	GO:0071902	GO:0097191	GO:0097192	GO:1901099	GO:1901342	GO:2000116	GO:2000117	GO:2001233	GO:2001234	GO:2001236	GO:2001237	GO:2001239	GO:2001240
MAP2K6	GO:0000187	GO:0002218	GO:0002221	GO:0002224	GO:0002755	GO:0002756	GO:0002758	GO:0004674	GO:0004702	GO:0004708	GO:0004712	GO:0005057	GO:0007050	GO:0019901	GO:0030522	GO:0031098	GO:0031349	GO:0032147	GO:0034134	GO:0034138	GO:0034142	GO:0034146	GO:0034162	GO:0034166	GO:0035666	GO:0035872	GO:0038123	GO:0038124	GO:0042692	GO:0043405	GO:0043406	GO:0043410	GO:0045088	GO:0045089	GO:0045786	GO:0051147	GO:0051149	GO:0051403	GO:0061061	GO:0071900	GO:0071902
MAP3K1	GO:0000186	GO:0002218	GO:0002221	GO:0002224	GO:0002755	GO:0002758	GO:0002768	GO:0004674	GO:0004702	GO:0004709	GO:0005057	GO:0009612	GO:0019901	GO:0031349	GO:0032147	GO:0034134	GO:0034142	GO:0034146	GO:0034162	GO:0034166	GO:0038093	GO:0038095	GO:0038123	GO:0038124	GO:0045088	GO:0045089	GO:0071214	GO:0071260	GO:0071496
MAP3K11	GO:0000187	GO:0004674	GO:0004702	GO:0004709	GO:0005057	GO:0005874	GO:0007254	GO:0007257	GO:0019901	GO:0031098	GO:0032147	GO:0032872	GO:0043405	GO:0043406	GO:0043410	GO:0043506	GO:0043507	GO:0046328	GO:0046777	GO:0051403	GO:0070302	GO:0071900	GO:0071902	GO:0080135
MAP3K5	GO:0000186	GO:0000187	GO:0000287	GO:0000302	GO:0004674	GO:0004702	GO:0004709	GO:0005057	GO:0005524	GO:0006919	GO:0006979	GO:0007254	GO:0007257	GO:0008047	GO:0008631	GO:0008656	GO:0010035	GO:0010942	GO:0010950	GO:0010952	GO:0016504	GO:0016505	GO:0019902	GO:0019903	GO:0030554	GO:0031098	GO:0031638	GO:0032147	GO:0032559	GO:0032872	GO:0034599	GO:0034614	GO:0035639	GO:0042542	GO:0043028	GO:0043065	GO:0043068	GO:0043280	GO:0043281	GO:0043405	GO:0043406	GO:0043410	GO:0043506	GO:0043507	GO:0046328	GO:0051403	GO:0052547	GO:0052548	GO:0061134
MAP4	GO:0000226	GO:0005819	GO:0005875	GO:0007051	GO:0007052	GO:0007163	GO:0030010	GO:0051293	GO:0051294	GO:0051640	GO:0051653	GO:0051656
MAP4K5	GO:0000187	GO:0004674	GO:0004702	GO:0005057	GO:0005524	GO:0007254	GO:0007257	GO:0030554	GO:0031098	GO:0032147	GO:0032559	GO:0032872	GO:0035639	GO:0043405	GO:0043406	GO:0043410	GO:0043506	GO:0043507	GO:0046328	GO:0051403	GO:0070302	GO:0071900	GO:0071902	GO:0080135
MAP7	GO:0000226	GO:0005875	GO:0007163	GO:0010256
MAP9
MAPK14	GO:0000187	GO:0002218	GO:0002221	GO:0002224	GO:0002520	GO:0002521	GO:0002573	GO:0002755	GO:0002756	GO:0002758	GO:0004674	GO:0004702	GO:0004707	GO:0004708	GO:0004712	GO:0005057	GO:0007264	GO:0007265	GO:0007519	GO:0007568	GO:0007569	GO:0009314	GO:0010212	GO:0010608	GO:0014706	GO:0014902	GO:0014904	GO:0018105	GO:0018209	GO:0030097	GO:0030099	GO:0030168	GO:0031098	GO:0031349	GO:0032147	GO:0034134	GO:0034138	GO:0034142	GO:0034146	GO:0034162	GO:0034166	GO:0035666	GO:0035924	GO:0038123	GO:0038124	GO:0038179	GO:0042692	GO:0042770	GO:0043405
MAPK3	GO:0000186	GO:0000187	GO:0002218	GO:0002221	GO:0002224	GO:0002429	GO:0002431	GO:0002433	GO:0002755	GO:0002756	GO:0002758	GO:0002768	GO:0004674	GO:0004702	GO:0004707	GO:0005057	GO:0005769	GO:0005901	GO:0005912	GO:0005924	GO:0005925	GO:0006352	GO:0006473	GO:0006475	GO:0006898	GO:0006909	GO:0007030	GO:0007173	GO:0007178	GO:0007259	GO:0007264	GO:0007265	GO:0008286	GO:0008543	GO:0009612	GO:0010638	GO:0016569	GO:0016570	GO:0016572	GO:0016573	GO:0018108	GO:0018205	GO:0018212	GO:0018393	GO:0018394	GO:0019902	GO:0030055	GO:0030168	GO:0031056
MAPK7	GO:0000302	GO:0002218	GO:0002221	GO:0002224	GO:0002755	GO:0002756	GO:0002758	GO:0006979	GO:0007162	GO:0008631	GO:0009895	GO:0010035	GO:0010563	GO:0016337	GO:0016604	GO:0016605	GO:0019901	GO:0022407	GO:0022408	GO:0030155	GO:0031098	GO:0031330	GO:0031349	GO:0034134	GO:0034138	GO:0034142	GO:0034146	GO:0034162	GO:0034166	GO:0034405	GO:0034599	GO:0034614	GO:0035666	GO:0038034	GO:0038123	GO:0038124	GO:0038179	GO:0042542	GO:0045088	GO:0045089	GO:0045936	GO:0045995	GO:0048011	GO:0051346	GO:0051403	GO:0060759	GO:0070301	GO:0071559	GO:0071560
MAPK8	GO:0001844	GO:0002218	GO:0002221	GO:0002224	GO:0002755	GO:0002756	GO:0002758	GO:0002768	GO:0004674	GO:0004702	GO:0004707	GO:0005057	GO:0006476	GO:0007006	GO:0007254	GO:0009314	GO:0009411	GO:0009416	GO:0009612	GO:0010638	GO:0010822	GO:0010942	GO:0016569	GO:0016570	GO:0016575	GO:0018105	GO:0018107	GO:0018209	GO:0018210	GO:0031056	GO:0031063	GO:0031098	GO:0031349	GO:0032091	GO:0032386	GO:0033044	GO:0034134	GO:0034138	GO:0034142	GO:0034146	GO:0034162	GO:0034166	GO:0035601	GO:0035666	GO:0035794	GO:0038093	GO:0038095	GO:0038123	GO:0038124
MAPKAPK2	GO:0000075	GO:0000077	GO:0000187	GO:0002218	GO:0002221	GO:0002224	GO:0002755	GO:0002756	GO:0002758	GO:0004674	GO:0007264	GO:0007265	GO:0010608	GO:0018105	GO:0018209	GO:0031098	GO:0031349	GO:0031570	GO:0031572	GO:0032147	GO:0033993	GO:0034134	GO:0034138	GO:0034142	GO:0034146	GO:0034162	GO:0034166	GO:0035666	GO:0035924	GO:0038123	GO:0038124	GO:0038179	GO:0043405	GO:0043406	GO:0043410	GO:0045088	GO:0045089	GO:0048010	GO:0048011	GO:0051403	GO:0071900	GO:0071902
MAPT	GO:0000226	GO:0001558	GO:0005875	GO:0006921	GO:0008361	GO:0010506	GO:0010638	GO:0010720	GO:0010769	GO:0010975	GO:0016049	GO:0022604	GO:0030307	GO:0030424	GO:0030427	GO:0031110	GO:0031344	GO:0031346	GO:0032271	GO:0032535	GO:0032886	GO:0040008	GO:0043005	GO:0043254	GO:0043623	GO:0045664	GO:0045927	GO:0048588	GO:0050767	GO:0050770	GO:0051258	GO:0051493	GO:0051495	GO:0051960	GO:0070507	GO:0090066	GO:0097194	GO:0097458
MARCKS	GO:0002791	GO:0003779	GO:0006112	GO:0015629	GO:0030073	GO:0050796	GO:0090087	GO:0090276
MARK2	GO:0000287	GO:0004674	GO:0005524	GO:0007163	GO:0010769	GO:0010975	GO:0010976	GO:0022604	GO:0030010	GO:0030554	GO:0031344	GO:0031346	GO:0032559	GO:0035639	GO:0045664	GO:0046777	GO:0050767	GO:0050770	GO:0051493	GO:0051960
MARK3	GO:0004674
MAST2	GO:0000287	GO:0005524	GO:0019902	GO:0030554	GO:0032559	GO:0035639
MCM2	GO:0000082	GO:0000785	GO:0006260
MDM2	GO:0000075	GO:0000077	GO:0000082	GO:0001666	GO:0002039	GO:0002768	GO:0007050	GO:0007093	GO:0007173	GO:0007346	GO:0008543	GO:0009896	GO:0010498	GO:0010608	GO:0010948	GO:0010954	GO:0016604	GO:0018205	GO:0030162	GO:0031331	GO:0031570	GO:0031625	GO:0031647	GO:0031648	GO:0032434	GO:0032436	GO:0034504	GO:0036293	GO:0038093	GO:0038095	GO:0038127	GO:0038179	GO:0042176	GO:0042770	GO:0042787	GO:0043161	GO:0044344	GO:0044389	GO:0044773	GO:0044774	GO:0045732	GO:0045786	GO:0045787	GO:0045862	GO:0045931	GO:0046677	GO:0048011	GO:0048015	GO:0048017
MEPCE
MET	GO:0000302	GO:0001667	GO:0001763	GO:0004713	GO:0006979	GO:0007610	GO:0010035	GO:0010594	GO:0010595	GO:0010631	GO:0010632	GO:0010634	GO:0016323	GO:0018108	GO:0018212	GO:0019902	GO:0019903	GO:0030335	GO:0034599	GO:0034614	GO:0035767	GO:0040017	GO:0042542	GO:0043542	GO:0048520	GO:0048754	GO:0050795	GO:0050920	GO:0050921	GO:0051272	GO:0060326	GO:0061138	GO:0070301	GO:0080135	GO:1900407	GO:1900408	GO:2000147
MFAP1
MIA3	GO:0007162	GO:0030155	GO:0030335	GO:0040017	GO:0050900	GO:0051272	GO:2000147
MKNK1	GO:0004674	GO:0005524	GO:0008543	GO:0018105	GO:0018209	GO:0030554	GO:0032559	GO:0035639	GO:0044344	GO:0071774
MLLT6
MTMR3	GO:0004725	GO:0016311
MTOR	GO:0000975	GO:0001067	GO:0001666	GO:0002694	GO:0002696	GO:0002768	GO:0004674	GO:0006359	GO:0006383	GO:0006417	GO:0007173	GO:0008286	GO:0008543	GO:0009895	GO:0010506	GO:0010608	GO:0016049	GO:0016604	GO:0016605	GO:0018105	GO:0018209	GO:0019216	GO:0031294	GO:0031295	GO:0031330	GO:0031929	GO:0032868	GO:0032869	GO:0032956	GO:0032970	GO:0036293	GO:0038093	GO:0038095	GO:0038127	GO:0038179	GO:0042110	GO:0043434	GO:0043565	GO:0044212	GO:0044344	GO:0045727	GO:0045834	GO:0046777	GO:0046889	GO:0048011	GO:0048015	GO:0048017	GO:0050863	GO:0050865
MTSS1L
MYC	GO:0000723	GO:0000975	GO:0001067	GO:0001656	GO:0001763	GO:0002053	GO:0002521	GO:0002573	GO:0006112	GO:0006338	GO:0006352	GO:0007050	GO:0007178	GO:0007179	GO:0007219	GO:0009314	GO:0009411	GO:0009416	GO:0010212	GO:0010332	GO:0010463	GO:0010563	GO:0010950	GO:0010952	GO:0016055	GO:0030099	GO:0031098	GO:0032200	GO:0032844	GO:0032872	GO:0033044	GO:0034644	GO:0042326	GO:0043280	GO:0043281	GO:0043409	GO:0044212	GO:0045596	GO:0045637	GO:0045786	GO:0045936	GO:0048144	GO:0048145	GO:0048754	GO:0050673	GO:0050678	GO:0050679	GO:0051052	GO:0051054
MYH14	GO:0003012	GO:0003779	GO:0007519	GO:0007610	GO:0014706	GO:0015629	GO:0044708	GO:0060537	GO:0061061
MYL12A
MYO9B	GO:0003779	GO:0005100	GO:0005524	GO:0005938	GO:0007264	GO:0007265	GO:0007266	GO:0008047	GO:0015629	GO:0030554	GO:0031941	GO:0032559	GO:0035639	GO:0048471
MYOD1	GO:0000228	GO:0000785	GO:0000790	GO:0000975	GO:0000981	GO:0001047	GO:0001067	GO:0003682	GO:0003705	GO:0003713	GO:0006473	GO:0006475	GO:0007519	GO:0014070	GO:0014706	GO:0014902	GO:0014904	GO:0016569	GO:0016570	GO:0016573	GO:0018205	GO:0018393	GO:0018394	GO:0031490	GO:0032355	GO:0033993	GO:0042692	GO:0043543	GO:0043627	GO:0044212	GO:0044454	GO:0046982	GO:0048545	GO:0051146	GO:0051147	GO:0051149	GO:0051153	GO:0055001	GO:0055002	GO:0060537	GO:0061061	GO:0071383	GO:0071391	GO:0071396	GO:0071407	GO:0097305	GO:0097306
NASP	GO:0006260	GO:0006338	GO:0031072	GO:0051879	GO:0071824
NBN	GO:0000075	GO:0000077	GO:0000228	GO:0000723	GO:0000724	GO:0000725	GO:0000781	GO:0006260	GO:0006275	GO:0006302	GO:0007050	GO:0007093	GO:0007346	GO:0010948	GO:0016604	GO:0016605	GO:0031570	GO:0031572	GO:0032200	GO:0035861	GO:0042770	GO:0044454	GO:0044773	GO:0044774	GO:0045786	GO:0046777	GO:0047485	GO:0051052	GO:0060249	GO:1901987	GO:1901988	GO:1901990	GO:1901991
NCKAP5L
NCL	GO:0001525	GO:0001568	GO:0005938	GO:0008022	GO:0043565	GO:0048514
NCOA2	GO:0003713
NCOR1	GO:0000226	GO:0000228	GO:0000785	GO:0000790	GO:0000975	GO:0001067	GO:0001085	GO:0001102	GO:0005819	GO:0005874	GO:0005876	GO:0005996	GO:0006006	GO:0006109	GO:0006352	GO:0007051	GO:0007178	GO:0007179	GO:0007219	GO:0007254	GO:0010563	GO:0010675	GO:0010906	GO:0019318	GO:0031098	GO:0032872	GO:0032890	GO:0033613	GO:0042326	GO:0043269	GO:0043409	GO:0043467	GO:0043470	GO:0043471	GO:0044212	GO:0044262	GO:0044454	GO:0045936	GO:0046328	GO:0051403	GO:0070302	GO:0071559	GO:0071560	GO:0080135	GO:1902532	GO:2000191
NCOR2	GO:0006352	GO:0007178	GO:0007179	GO:0007219	GO:0016604	GO:0047485	GO:0071559	GO:0071560
NDRG2
NECTIN2	GO:0002694	GO:0002696	GO:0005911	GO:0005912	GO:0005913	GO:0016337	GO:0031349	GO:0034329	GO:0034330	GO:0034332	GO:0045088	GO:0045089	GO:0045216	GO:0045576	GO:0050839	GO:0050865	GO:0050867	GO:0070161
NEK1
NFKBIA	GO:0001819	GO:0002218	GO:0002221	GO:0002224	GO:0002429	GO:0002755	GO:0002756	GO:0002758	GO:0002768	GO:0006606	GO:0006913	GO:0007249	GO:0017038	GO:0031349	GO:0031625	GO:0032386	GO:0032507	GO:0034134	GO:0034138	GO:0034142	GO:0034146	GO:0034162	GO:0034166	GO:0034504	GO:0035666	GO:0038093	GO:0038095	GO:0038123	GO:0038124	GO:0038179	GO:0043122	GO:0043392	GO:0044389	GO:0045088	GO:0045089	GO:0045185	GO:0045596	GO:0048011	GO:0050851	GO:0050852	GO:0051051	GO:0051059	GO:0051091	GO:0051092	GO:0051098	GO:0051100	GO:0051101	GO:0051169	GO:0051170
NFKBIE	GO:0006606	GO:0006913	GO:0017038	GO:0032386	GO:0032507	GO:0034504	GO:0045185	GO:0051051	GO:0051169	GO:0051170	GO:0051235	GO:0051651	GO:0070201	GO:1902593
NOTCH2	GO:0001076	GO:0002520	GO:0006352	GO:0007050	GO:0007219	GO:0007264	GO:0007265	GO:0007507	GO:0016049	GO:0030097	GO:0030522	GO:0043235	GO:0045596	GO:0045786	GO:0046578	GO:0046849	GO:0048534	GO:0048771	GO:0048863
NPM1	GO:0000226	GO:0001933	GO:0003713	GO:0004857	GO:0005819	GO:0006323	GO:0006338	GO:0006417	GO:0006446	GO:0006469	GO:0006913	GO:0007098	GO:0007568	GO:0007569	GO:0010563	GO:0010608	GO:0010639	GO:0010948	GO:0014070	GO:0019207	GO:0019887	GO:0019901	GO:0031023	GO:0032069	GO:0032886	GO:0033673	GO:0042326	GO:0042393	GO:0045727	GO:0045936	GO:0046605	GO:0046982	GO:0051052	GO:0051059	GO:0051091	GO:0051092	GO:0051169	GO:0051259	GO:0051297	GO:0051348	GO:0051493	GO:0065004	GO:0070507	GO:0071407	GO:0071824	GO:0080135
NRDC	GO:0009896	GO:0010954	GO:0019838	GO:0030162	GO:0031331	GO:0042176	GO:0042562	GO:0045732	GO:0045862	GO:0052547	GO:0052548	GO:0070613
NTRK2	GO:0004713	GO:0004714	GO:0007190	GO:0007610	GO:0007611	GO:0007612	GO:0010720	GO:0010769	GO:0010975	GO:0010976	GO:0014065	GO:0014066	GO:0014068	GO:0019199	GO:0019838	GO:0022604	GO:0030819	GO:0031344	GO:0031346	GO:0032318	GO:0032319	GO:0033124	GO:0035023	GO:0038179	GO:0043087	GO:0043235	GO:0043410	GO:0043523	GO:0044708	GO:0045664	GO:0045762	GO:0046578	GO:0046777	GO:0048011	GO:0048015	GO:0048017	GO:0050767	GO:0050770	GO:0050890	GO:0051402	GO:0051960	GO:0070997	GO:0097285	GO:1901214
NUCKS1
NUDC
PAK1	GO:0001726	GO:0001763	GO:0002429	GO:0002431	GO:0002433	GO:0002694	GO:0002696	GO:0002768	GO:0004674	GO:0004702	GO:0005057	GO:0005911	GO:0006909	GO:0007015	GO:0007254	GO:0010638	GO:0015629	GO:0018105	GO:0018209	GO:0030424	GO:0030425	GO:0030518	GO:0030522	GO:0031098	GO:0031252	GO:0031294	GO:0031295	GO:0031532	GO:0031941	GO:0032872	GO:0032956	GO:0032970	GO:0033135	GO:0033138	GO:0038093	GO:0038094	GO:0038095	GO:0038096	GO:0042110	GO:0043005	GO:0043405	GO:0043406	GO:0043410	GO:0043506	GO:0043507	GO:0044291	GO:0046328	GO:0046777	GO:0048754
PAK4	GO:0004674	GO:0004702	GO:0005057	GO:0016049
PAN2	GO:0000288	GO:0000289	GO:0000956	GO:0006397	GO:0006401	GO:0006402	GO:0031123	GO:0031124
PANK2
PARD3B
PAX2	GO:0000302	GO:0000975	GO:0000976	GO:0001067	GO:0001656	GO:0001763	GO:0001838	GO:0002064	GO:0003338	GO:0003382	GO:0006979	GO:0007423	GO:0010001	GO:0010035	GO:0010466	GO:0010720	GO:0010769	GO:0010951	GO:0022604	GO:0030855	GO:0030856	GO:0032993	GO:0033500	GO:0033993	GO:0034599	GO:0034614	GO:0042063	GO:0042542	GO:0042593	GO:0043154	GO:0043281	GO:0043491	GO:0043565	GO:0044212	GO:0045596	GO:0048754	GO:0048863	GO:0050673	GO:0050678	GO:0050679	GO:0051241	GO:0051346	GO:0051960	GO:0052547	GO:0052548	GO:0060041	GO:0060231	GO:0061138	GO:0061326
PCYT1A
PDGFRA	GO:0001568	GO:0001656	GO:0002768	GO:0004713	GO:0004714	GO:0006260	GO:0006275	GO:0006874	GO:0007173	GO:0007204	GO:0007423	GO:0007507	GO:0007610	GO:0008543	GO:0010517	GO:0010518	GO:0010543	GO:0010863	GO:0014065	GO:0014066	GO:0014068	GO:0014706	GO:0016337	GO:0018108	GO:0018212	GO:0019199	GO:0019216	GO:0019838	GO:0030168	GO:0030193	GO:0030335	GO:0031532	GO:0032956	GO:0032970	GO:0034109	GO:0035924	GO:0038084	GO:0038093	GO:0038095	GO:0038127	GO:0038179	GO:0040017	GO:0042692	GO:0043410	GO:0043550	GO:0043551	GO:0043552	GO:0044344	GO:0045740
PDGFRB	GO:0000280	GO:0001525	GO:0001568	GO:0001656	GO:0002768	GO:0004713	GO:0004714	GO:0006816	GO:0007067	GO:0007088	GO:0007173	GO:0007346	GO:0007423	GO:0007507	GO:0007610	GO:0008543	GO:0010517	GO:0010518	GO:0010638	GO:0010863	GO:0014065	GO:0014066	GO:0014068	GO:0014706	GO:0016311	GO:0018108	GO:0018212	GO:0019199	GO:0019216	GO:0019838	GO:0019901	GO:0030335	GO:0032956	GO:0032970	GO:0035303	GO:0035924	GO:0038084	GO:0038093	GO:0038095	GO:0038127	GO:0038179	GO:0040017	GO:0042692	GO:0043269	GO:0043405	GO:0043406	GO:0043410	GO:0043550	GO:0043551
PDPK1	GO:0001933	GO:0002429	GO:0002694	GO:0002696	GO:0002768	GO:0004674	GO:0006469	GO:0007173	GO:0007178	GO:0007179	GO:0007249	GO:0008286	GO:0008543	GO:0010563	GO:0018107	GO:0018210	GO:0030168	GO:0031294	GO:0031295	GO:0032147	GO:0032868	GO:0032869	GO:0033673	GO:0038093	GO:0038095	GO:0038127	GO:0038179	GO:0042110	GO:0042326	GO:0043122	GO:0043434	GO:0044344	GO:0045936	GO:0046777	GO:0048011	GO:0048015	GO:0048017	GO:0050851	GO:0050852	GO:0050863	GO:0050865	GO:0050867	GO:0050870	GO:0051249	GO:0051251	GO:0051348	GO:0070201	GO:0071375	GO:0071559
PDXDC1
PEA15	GO:0005875	GO:0008643	GO:0008645	GO:0010827	GO:0010829	GO:0015749	GO:0015758	GO:0046323	GO:0046324	GO:0051051	GO:0097191	GO:2001233	GO:2001234	GO:2001236	GO:2001237
PELP1
PEX1	GO:0005524	GO:0008022	GO:0017038	GO:0030554	GO:0032559	GO:0035639	GO:0051640
PGR	GO:0006352
PHLDB1
PI4K2A	GO:0000287	GO:0030425	GO:0030427	GO:0043005	GO:0043025	GO:0044297	GO:0045121	GO:0045202	GO:0097060	GO:0097458
PI4KB	GO:0006898
PIAS1	GO:0001959	GO:0003713	GO:0007259	GO:0009896	GO:0010498	GO:0010954	GO:0016604	GO:0016605	GO:0016925	GO:0030162	GO:0030518	GO:0030521	GO:0030522	GO:0031331	GO:0032434	GO:0032436	GO:0034341	GO:0035257	GO:0035258	GO:0042176	GO:0043161	GO:0045088	GO:0045732	GO:0045862	GO:0050681	GO:0051427	GO:0060330	GO:0060333	GO:0060334	GO:0060759	GO:0061136	GO:0070613	GO:0071346	GO:1901800
PIK3R1	GO:0002429	GO:0002431	GO:0002433	GO:0002694	GO:0002696	GO:0002768	GO:0005158	GO:0005159	GO:0006909	GO:0007173	GO:0008286	GO:0008543	GO:0008643	GO:0008645	GO:0010827	GO:0010828	GO:0014065	GO:0015749	GO:0015758	GO:0017046	GO:0019207	GO:0019216	GO:0019902	GO:0019903	GO:0030168	GO:0030674	GO:0030971	GO:0031294	GO:0031295	GO:0032868	GO:0032869	GO:0035591	GO:0038093	GO:0038094	GO:0038095	GO:0038096	GO:0038127	GO:0038179	GO:0042110	GO:0042562	GO:0043434	GO:0043548	GO:0043550	GO:0043551	GO:0044344	GO:0046323	GO:0046324	GO:0046326	GO:0048009
PKN1	GO:0000187	GO:0001667	GO:0003682	GO:0003713	GO:0004674	GO:0005080	GO:0007254	GO:0007257	GO:0010631	GO:0016569	GO:0016570	GO:0016572	GO:0018107	GO:0018210	GO:0019901	GO:0031098	GO:0032147	GO:0032872	GO:0035173	GO:0035257	GO:0035258	GO:0042393	GO:0043405	GO:0043406	GO:0043410	GO:0043506	GO:0043507	GO:0046328	GO:0050681	GO:0051403	GO:0051427	GO:0070302	GO:0071900	GO:0071902	GO:0080135
PKP4	GO:0005819	GO:0005911	GO:0007043	GO:0009898	GO:0030155	GO:0032318	GO:0032319	GO:0032320	GO:0032321	GO:0033124	GO:0034329	GO:0034330	GO:0035023	GO:0043087	GO:0044291	GO:0045216	GO:0046578	GO:0048471	GO:0051302	GO:0070161	GO:0090068	GO:0098562
PLCG1	GO:0000186	GO:0001525	GO:0001667	GO:0001726	GO:0002429	GO:0002431	GO:0002433	GO:0002768	GO:0005057	GO:0006909	GO:0007173	GO:0007202	GO:0008543	GO:0010517	GO:0010518	GO:0010594	GO:0010595	GO:0010631	GO:0010632	GO:0010634	GO:0010863	GO:0030335	GO:0031252	GO:0032147	GO:0038093	GO:0038094	GO:0038095	GO:0038096	GO:0038127	GO:0038179	GO:0040017	GO:0043534	GO:0043535	GO:0043536	GO:0043542	GO:0044344	GO:0045765	GO:0045766	GO:0048011	GO:0050851	GO:0050852	GO:0050900	GO:0051272	GO:0060191	GO:0060193	GO:0070849	GO:0071364	GO:0071774	GO:1900274
PLCG2	GO:0002429	GO:0002431	GO:0002433	GO:0002520	GO:0002521	GO:0002768	GO:0006816	GO:0006874	GO:0006909	GO:0007204	GO:0016055	GO:0030097	GO:0030098	GO:0030168	GO:0030183	GO:0032844	GO:0038093	GO:0038094	GO:0038095	GO:0038096	GO:0042113	GO:0048534	GO:0050851	GO:0050852	GO:0050853	GO:0051235	GO:0051480	GO:0055074	GO:0060401	GO:0060402	GO:0070838	GO:0072507	GO:0072511	GO:2000021
PLEC	GO:0005912	GO:0005924	GO:0005925	GO:0006921	GO:0007044	GO:0030055	GO:0034329	GO:0034330	GO:0070161	GO:0097194
PLK1	GO:0000070	GO:0000075	GO:0000077	GO:0000079	GO:0000086	GO:0000226	GO:0000228	GO:0000280	GO:0000794	GO:0000819	GO:0001933	GO:0004674	GO:0005819	GO:0005874	GO:0005876	GO:0006469	GO:0006997	GO:0006998	GO:0007059	GO:0007067	GO:0007077	GO:0007088	GO:0007093	GO:0007346	GO:0009896	GO:0010256	GO:0010498	GO:0010563	GO:0010608	GO:0010638	GO:0010639	GO:0010948	GO:0010954	GO:0018105	GO:0018107	GO:0018209	GO:0018210	GO:0019901	GO:0030162	GO:0030397	GO:0031023	GO:0031331	GO:0031396	GO:0031570	GO:0031572	GO:0031647	GO:0031648	GO:0032434	GO:0032436
PML	GO:0000075	GO:0000077	GO:0000082	GO:0000723	GO:0001525	GO:0001558	GO:0001666	GO:0003713	GO:0006260	GO:0006275	GO:0006282	GO:0006302	GO:0006417	GO:0006476	GO:0006816	GO:0006874	GO:0006979	GO:0006997	GO:0007050	GO:0007093	GO:0007204	GO:0007346	GO:0007568	GO:0007569	GO:0008156	GO:0008630	GO:0010498	GO:0010522	GO:0010608	GO:0010638	GO:0010639	GO:0010942	GO:0010948	GO:0016049	GO:0016569	GO:0016570	GO:0016575	GO:0016604	GO:0016605	GO:0019898	GO:0030162	GO:0031056	GO:0031058	GO:0031063	GO:0031396	GO:0031397	GO:0031570	GO:0031625	GO:0031647
POLA2	GO:0000082	GO:0000723	GO:0006260	GO:0032200	GO:0060249
PPFIA3
PPIP5K1
PPIP5K2
PPP1CA	GO:0007178	GO:0007179	GO:0071559	GO:0071560
PPP1R12A	GO:0000086	GO:0000226	GO:0000280	GO:0004857	GO:0007067	GO:0015629	GO:0016311	GO:0019208	GO:0019901	GO:0030155	GO:0031023	GO:0032993	GO:0035303	GO:0044839	GO:0048285	GO:0051297
PPP1R13B	GO:0045786	GO:0097193
PPP1R2	GO:0004857	GO:0019208
PPP1R3D	GO:0016311
PPP1R7	GO:0019208
PPP4R3A
PRKAA1	GO:0000187	GO:0001666	GO:0003682	GO:0004674	GO:0005996	GO:0006006	GO:0006109	GO:0007050	GO:0008286	GO:0009895	GO:0009896	GO:0010506	GO:0010675	GO:0010676	GO:0010906	GO:0010907	GO:0019216	GO:0019318	GO:0031331	GO:0031929	GO:0032006	GO:0032147	GO:0032844	GO:0032868	GO:0032869	GO:0033500	GO:0035173	GO:0036293	GO:0042593	GO:0043405	GO:0043406	GO:0043410	GO:0043434	GO:0043467	GO:0043470	GO:0043471	GO:0044262	GO:0045786	GO:0045834	GO:0045913	GO:0046889	GO:0050994	GO:0070482	GO:0071375	GO:0071496	GO:0071900	GO:0071902	GO:1901652	GO:1901653
PRKACA	GO:0000086	GO:0002791	GO:0003012	GO:0004674	GO:0005996	GO:0006006	GO:0006112	GO:0006816	GO:0006874	GO:0007043	GO:0007050	GO:0007173	GO:0007202	GO:0007204	GO:0008543	GO:0010498	GO:0010517	GO:0010518	GO:0010522	GO:0010863	GO:0014070	GO:0016051	GO:0018105	GO:0018209	GO:0019318	GO:0019901	GO:0030073	GO:0030162	GO:0030278	GO:0031625	GO:0032147	GO:0032386	GO:0032844	GO:0033500	GO:0034199	GO:0034329	GO:0034330	GO:0038127	GO:0038179	GO:0042176	GO:0042593	GO:0043269	GO:0043393	GO:0043434	GO:0044344	GO:0044389	GO:0044839	GO:0045216	GO:0045786
PRKACB	GO:0000287	GO:0002791	GO:0004674	GO:0005524	GO:0005996	GO:0006006	GO:0006112	GO:0007173	GO:0007202	GO:0008543	GO:0010517	GO:0010518	GO:0010863	GO:0016051	GO:0019318	GO:0030073	GO:0030554	GO:0031625	GO:0032147	GO:0032559	GO:0034199	GO:0035639	GO:0038127	GO:0038179	GO:0043434	GO:0044344	GO:0044389	GO:0048011	GO:0050796	GO:0060191	GO:0060193	GO:0071375	GO:0071774	GO:0090087	GO:0090276	GO:1900274	GO:1901652	GO:1901653	GO:1902554
PRKAR2A	GO:0001933	GO:0002791	GO:0004857	GO:0006112	GO:0006469	GO:0007173	GO:0007202	GO:0008543	GO:0010517	GO:0010518	GO:0010563	GO:0010863	GO:0019207	GO:0019887	GO:0019901	GO:0030073	GO:0031625	GO:0032147	GO:0033673	GO:0034199	GO:0034236	GO:0038127	GO:0038179	GO:0042326	GO:0043434	GO:0044344	GO:0044389	GO:0045936	GO:0048011	GO:0050796	GO:0051018	GO:0051348	GO:0060191	GO:0060193	GO:0071375	GO:0071774	GO:0071900	GO:0071901	GO:0090087	GO:0090276	GO:1900274	GO:1901652	GO:1901653	GO:1902554
PRKCA	GO:0001525	GO:0001667	GO:0001935	GO:0001936	GO:0002521	GO:0002573	GO:0002791	GO:0003012	GO:0004674	GO:0006112	GO:0007043	GO:0007173	GO:0007190	GO:0007202	GO:0007346	GO:0008277	GO:0008543	GO:0009314	GO:0009416	GO:0010517	GO:0010518	GO:0010543	GO:0010563	GO:0010594	GO:0010595	GO:0010631	GO:0010632	GO:0010634	GO:0010863	GO:0016337	GO:0016569	GO:0016570	GO:0016572	GO:0018107	GO:0018210	GO:0022407	GO:0030073	GO:0030099	GO:0030155	GO:0030168	GO:0030193	GO:0030335	GO:0030819	GO:0033993	GO:0034109	GO:0034110	GO:0034329	GO:0034330	GO:0035173
PRKCB	GO:0001525	GO:0002429	GO:0002768	GO:0003682	GO:0003713	GO:0004674	GO:0005080	GO:0007249	GO:0008286	GO:0008643	GO:0008645	GO:0010827	GO:0010829	GO:0015749	GO:0015758	GO:0016569	GO:0016570	GO:0016572	GO:0018107	GO:0018210	GO:0019901	GO:0030168	GO:0032868	GO:0032869	GO:0035173	GO:0035257	GO:0035258	GO:0042113	GO:0042393	GO:0043122	GO:0043434	GO:0045765	GO:0045766	GO:0046626	GO:0046627	GO:0048010	GO:0050681	GO:0050851	GO:0050853	GO:0050854	GO:0051051	GO:0051091	GO:0051092	GO:0051427	GO:0071375	GO:1900076	GO:1900077	GO:1901342	GO:1901652
PRKCD	GO:0001933	GO:0002429	GO:0002431	GO:0002433	GO:0002768	GO:0004674	GO:0006469	GO:0006909	GO:0006921	GO:0007015	GO:0007162	GO:0007173	GO:0007202	GO:0007568	GO:0007569	GO:0008022	GO:0008047	GO:0008154	GO:0008286	GO:0008543	GO:0009896	GO:0010517	GO:0010518	GO:0010543	GO:0010563	GO:0010608	GO:0010639	GO:0010863	GO:0016311	GO:0016337	GO:0018107	GO:0018108	GO:0018210	GO:0018212	GO:0019216	GO:0022407	GO:0022408	GO:0030041	GO:0030155	GO:0030168	GO:0030193	GO:0031331	GO:0031333	GO:0031344	GO:0031647	GO:0032091	GO:0032271	GO:0032535	GO:0032868
PRKCE	GO:0001667	GO:0002218	GO:0002221	GO:0002224	GO:0002429	GO:0002431	GO:0002433	GO:0002756	GO:0002758	GO:0002768	GO:0003779	GO:0004674	GO:0005996	GO:0006109	GO:0006909	GO:0007015	GO:0007173	GO:0007202	GO:0008047	GO:0008154	GO:0008543	GO:0010517	GO:0010518	GO:0010631	GO:0010632	GO:0010634	GO:0010638	GO:0010675	GO:0010676	GO:0010863	GO:0030041	GO:0030168	GO:0030335	GO:0031349	GO:0032271	GO:0032535	GO:0032956	GO:0032970	GO:0033993	GO:0034142	GO:0038093	GO:0038094	GO:0038096	GO:0038127	GO:0038179	GO:0040017	GO:0043254	GO:0043623	GO:0044262
PRKCG	GO:0004674	GO:0006282	GO:0007173	GO:0007202	GO:0008543	GO:0009895	GO:0010517	GO:0010518	GO:0010863	GO:0014070	GO:0030168	GO:0030425	GO:0031396	GO:0031397	GO:0038127	GO:0038179	GO:0042176	GO:0043005	GO:0043523	GO:0044344	GO:0045739	GO:0048011	GO:0048471	GO:0051052	GO:0051054	GO:0051402	GO:0060191	GO:0060193	GO:0070997	GO:0071774	GO:0080135	GO:0097285	GO:0097458	GO:1900274	GO:1901214	GO:2001020	GO:2001022
PRKCH	GO:0002429	GO:0002768	GO:0004674	GO:0007043	GO:0010720	GO:0014009	GO:0030168	GO:0030855	GO:0030856	GO:0034329	GO:0034330	GO:0042063	GO:0045216	GO:0050767	GO:0050851	GO:0050853	GO:0050854	GO:0051091	GO:0051092	GO:0051960	GO:0097285	GO:1901888
PRKCI	GO:0004674	GO:0005524	GO:0005938	GO:0007043	GO:0007163	GO:0008643	GO:0008645	GO:0010720	GO:0010827	GO:0010828	GO:0010942	GO:0010975	GO:0010976	GO:0014009	GO:0015749	GO:0015758	GO:0030427	GO:0030554	GO:0031344	GO:0031346	GO:0032559	GO:0032868	GO:0032869	GO:0034329	GO:0034330	GO:0035639	GO:0038179	GO:0042063	GO:0043065	GO:0043068	GO:0043434	GO:0043523	GO:0045216	GO:0045664	GO:0046323	GO:0046324	GO:0046326	GO:0048011	GO:0050767	GO:0051091	GO:0051092	GO:0051402	GO:0051960	GO:0070201	GO:0070997	GO:0071375	GO:0090003	GO:0090004	GO:0097285
PRKCQ	GO:0001558	GO:0001819	GO:0002429	GO:0002694	GO:0002696	GO:0002768	GO:0004674	GO:0006921	GO:0008277	GO:0008286	GO:0009314	GO:0009416	GO:0010543	GO:0016049	GO:0016337	GO:0022407	GO:0030155	GO:0030168	GO:0030193	GO:0032868	GO:0032869	GO:0034109	GO:0034110	GO:0038093	GO:0038095	GO:0040008	GO:0042110	GO:0043434	GO:0046626	GO:0046627	GO:0050818	GO:0050851	GO:0050852	GO:0050863	GO:0050865	GO:0050867	GO:0050870	GO:0051091	GO:0051092	GO:0051249	GO:0051251	GO:0061041	GO:0070227	GO:0070527	GO:0071214	GO:0071375	GO:0071478	GO:0071482	GO:0071887
PRKCZ	GO:0001819	GO:0001933	GO:0002521	GO:0002694	GO:0002696	GO:0004674	GO:0005911	GO:0007163	GO:0007178	GO:0007179	GO:0008286	GO:0010563	GO:0018105	GO:0018108	GO:0018209	GO:0018212	GO:0030010	GO:0030098	GO:0030168	GO:0031333	GO:0032868	GO:0032869	GO:0042110	GO:0042326	GO:0043254	GO:0043410	GO:0043434	GO:0045838	GO:0045936	GO:0046626	GO:0046627	GO:0050730	GO:0050863	GO:0050865	GO:0050867	GO:0050870	GO:0051091	GO:0051092	GO:0051249	GO:0051251	GO:0051899	GO:0060079	GO:0070201	GO:0070371	GO:0070372	GO:0070374	GO:0071375	GO:0071559	GO:0071560
PRKD1	GO:0001525	GO:0001667	GO:0001935	GO:0001936	GO:0004674	GO:0006476	GO:0006979	GO:0007030	GO:0007249	GO:0007610	GO:0010256	GO:0010594	GO:0010595	GO:0010631	GO:0010632	GO:0010634	GO:0010975	GO:0010976	GO:0016569	GO:0016570	GO:0016575	GO:0018105	GO:0018209	GO:0030100	GO:0030278	GO:0030335	GO:0031056	GO:0031063	GO:0031344	GO:0031346	GO:0033044	GO:0033135	GO:0033138	GO:0034599	GO:0035601	GO:0035767	GO:0035924	GO:0038084	GO:0040017	GO:0043122	GO:0043534	GO:0043535	GO:0043536	GO:0043542	GO:0045664	GO:0045765	GO:0045766	GO:0046777	GO:0048010
PRLR	GO:0007259	GO:0008047	GO:0017046	GO:0018108	GO:0018212	GO:0030879	GO:0032147	GO:0042110	GO:0042562	GO:0042976	GO:0043434	GO:0043623	GO:0046425	GO:0046427	GO:0048732	GO:0060396	GO:0060397	GO:0060416	GO:0071375	GO:0071378	GO:1901652	GO:1901653
PROSER2
PRRC2A
PRRC2B
PTEN	GO:0000079	GO:0000082	GO:0000280	GO:0001933	GO:0001952	GO:0002429	GO:0002768	GO:0004725	GO:0006469	GO:0007044	GO:0007067	GO:0007088	GO:0007160	GO:0007162	GO:0007173	GO:0007346	GO:0007507	GO:0007610	GO:0007611	GO:0007626	GO:0008361	GO:0008543	GO:0009896	GO:0009898	GO:0010001	GO:0010256	GO:0010498	GO:0010563	GO:0010608	GO:0010638	GO:0010769	GO:0010810	GO:0010948	GO:0010954	GO:0010975	GO:0014065	GO:0014066	GO:0016055	GO:0016311	GO:0022604	GO:0030155	GO:0030162	GO:0031331	GO:0031344	GO:0031396	GO:0031589	GO:0031647	GO:0032434	GO:0032436
PTK2	GO:0001525	GO:0001568	GO:0001667	GO:0001952	GO:0002429	GO:0002431	GO:0002433	GO:0002768	GO:0003779	GO:0004713	GO:0004715	GO:0005912	GO:0005924	GO:0005925	GO:0006909	GO:0006921	GO:0007044	GO:0007160	GO:0007162	GO:0007163	GO:0007507	GO:0010594	GO:0010631	GO:0010632	GO:0010810	GO:0014065	GO:0014066	GO:0014068	GO:0016337	GO:0018108	GO:0018212	GO:0019216	GO:0019901	GO:0022407	GO:0022408	GO:0022604	GO:0030010	GO:0030055	GO:0030155	GO:0030162	GO:0030168	GO:0030278	GO:0030335	GO:0031396	GO:0031589	GO:0032318	GO:0032319	GO:0033124	GO:0033627
PTK2B	GO:0001525	GO:0001568	GO:0001667	GO:0001952	GO:0002520	GO:0002521	GO:0004713	GO:0004715	GO:0005912	GO:0005924	GO:0005925	GO:0006109	GO:0006816	GO:0006874	GO:0007015	GO:0007160	GO:0007163	GO:0007204	GO:0007254	GO:0007610	GO:0008154	GO:0010522	GO:0010594	GO:0010595	GO:0010631	GO:0010632	GO:0010634	GO:0010638	GO:0010675	GO:0010810	GO:0010975	GO:0010976	GO:0016051	GO:0018108	GO:0018212	GO:0019216	GO:0022604	GO:0030010	GO:0030041	GO:0030055	GO:0030097	GO:0030098	GO:0030099	GO:0030155	GO:0030162	GO:0030183	GO:0030278	GO:0030335	GO:0031098
PTPN11	GO:0001959	GO:0002694	GO:0002696	GO:0002768	GO:0004725	GO:0005070	GO:0005158	GO:0007173	GO:0007423	GO:0007507	GO:0008286	GO:0008543	GO:0008643	GO:0008645	GO:0010827	GO:0010828	GO:0015749	GO:0015758	GO:0016311	GO:0030155	GO:0030674	GO:0031294	GO:0031295	GO:0032868	GO:0032869	GO:0033627	GO:0033628	GO:0034340	GO:0034341	GO:0035591	GO:0038093	GO:0038095	GO:0038127	GO:0038179	GO:0042110	GO:0043434	GO:0044344	GO:0045088	GO:0046323	GO:0046324	GO:0046326	GO:0048011	GO:0048015	GO:0048017	GO:0050863	GO:0050865	GO:0050867	GO:0050870	GO:0050900
PTPN14	GO:0004725	GO:0006913	GO:0016311	GO:0030971	GO:0032386	GO:0051169	GO:0070201
PUM2
PURB	GO:0000228	GO:0030099	GO:0032993	GO:0044454	GO:0045637
PXN	GO:0000302	GO:0003012	GO:0005875	GO:0005912	GO:0005924	GO:0005925	GO:0006979	GO:0007173	GO:0008013	GO:0030055	GO:0031252	GO:0034329	GO:0034330	GO:0034599	GO:0034614	GO:0038127	GO:0043434	GO:0043623	GO:0060396	GO:0060416	GO:0070161	GO:0071375	GO:0071378	GO:1901652	GO:1901653
RAC1	GO:0002429	GO:0002431	GO:0002433	GO:0002694	GO:0002696	GO:0002768	GO:0006898	GO:0006909	GO:0007015	GO:0007160	GO:0007264	GO:0007265	GO:0007266	GO:0008154	GO:0010942	GO:0030041	GO:0030100	GO:0030168	GO:0031294	GO:0031295	GO:0031344	GO:0031346	GO:0031589	GO:0035023	GO:0035639	GO:0038093	GO:0038094	GO:0038095	GO:0038096	GO:0038179	GO:0042110	GO:0043065	GO:0043068	GO:0043623	GO:0046578	GO:0048011	GO:0050863	GO:0050865	GO:0050867	GO:0050870	GO:0051051	GO:0051241	GO:0051249	GO:0051251	GO:0051258	GO:0060627	GO:0072593	GO:2000377
RAD17	GO:0000075	GO:0000077	GO:0000781	GO:0006260	GO:0006275	GO:0007093	GO:0007346	GO:0008156	GO:0010948	GO:0031570	GO:0051052	GO:1901987	GO:1901988	GO:1901990	GO:1901991
RAF1	GO:0000186	GO:0002768	GO:0004674	GO:0007173	GO:0007190	GO:0007264	GO:0007265	GO:0007266	GO:0008286	GO:0008543	GO:0010466	GO:0010951	GO:0018105	GO:0018209	GO:0030168	GO:0030819	GO:0031333	GO:0032147	GO:0032868	GO:0032869	GO:0033135	GO:0033138	GO:0035023	GO:0038093	GO:0038095	GO:0038127	GO:0038179	GO:0043154	GO:0043254	GO:0043281	GO:0043434	GO:0044344	GO:0045762	GO:0046578	GO:0048011	GO:0051346	GO:0052547	GO:0052548	GO:0071375	GO:0071774	GO:1901652	GO:1901653	GO:2000116	GO:2000117
RALGPS2
RANBP2	GO:0006606	GO:0006913	GO:0006997	GO:0006998	GO:0007077	GO:0008643	GO:0008645	GO:0010256	GO:0010827	GO:0015749	GO:0015758	GO:0016925	GO:0017038	GO:0030397	GO:0034504	GO:0044744	GO:0051081	GO:0051169	GO:0051170	GO:1902593
RAPH1
RB1	GO:0000070	GO:0000075	GO:0000082	GO:0000226	GO:0000280	GO:0000785	GO:0000819	GO:0000975	GO:0001047	GO:0001067	GO:0001933	GO:0003713	GO:0006338	GO:0006469	GO:0007050	GO:0007059	GO:0007067	GO:0007080	GO:0007088	GO:0007093	GO:0007264	GO:0007265	GO:0007346	GO:0010563	GO:0010638	GO:0010948	GO:0016604	GO:0016605	GO:0019216	GO:0030518	GO:0030521	GO:0030522	GO:0031625	GO:0032507	GO:0033044	GO:0033673	GO:0035257	GO:0035258	GO:0042326	GO:0042692	GO:0043550	GO:0044212	GO:0044389	GO:0045185	GO:0045786	GO:0045787	GO:0045840	GO:0045936	GO:0048285
RBM17
RBM26	GO:0016311	GO:0035303	GO:0051346
RBM8A	GO:0000956	GO:0006397	GO:0006401	GO:0006402	GO:0006913	GO:0031123	GO:0031124	GO:0035145	GO:0051169
RCC1	GO:0000082	GO:0000226	GO:0000228	GO:0000280	GO:0000785	GO:0000790	GO:0000794	GO:0003682	GO:0007051	GO:0007052	GO:0007059	GO:0007067	GO:0007088	GO:0007346	GO:0031490	GO:0032318	GO:0033124	GO:0042393	GO:0043087	GO:0044454	GO:0046578	GO:0048285	GO:0051302	GO:0051783
REEP3
RELA	GO:0000302	GO:0000975	GO:0000981	GO:0001067	GO:0001819	GO:0002218	GO:0002221	GO:0002224	GO:0002429	GO:0002755	GO:0002756	GO:0002758	GO:0002768	GO:0003682	GO:0003705	GO:0006979	GO:0007249	GO:0009314	GO:0009411	GO:0009416	GO:0010035	GO:0019901	GO:0030522	GO:0031349	GO:0031625	GO:0033613	GO:0034134	GO:0034138	GO:0034142	GO:0034146	GO:0034162	GO:0034166	GO:0034599	GO:0034614	GO:0035666	GO:0035872	GO:0038093	GO:0038095	GO:0038123	GO:0038124	GO:0038179	GO:0042542	GO:0043122	GO:0044212	GO:0044389	GO:0045088	GO:0045089	GO:0047485	GO:0048011
RELB
REPS1
RFFL	GO:0001667	GO:0001959	GO:0002039	GO:0010466	GO:0010498	GO:0010951	GO:0019901	GO:0031625	GO:0031929	GO:0032006	GO:0043154	GO:0043161	GO:0043235	GO:0043281	GO:0044389	GO:0051346	GO:0052547	GO:0052548	GO:0060759	GO:0071356	GO:0097191	GO:0097194	GO:1902532	GO:2000116	GO:2000117	GO:2001233	GO:2001234	GO:2001236	GO:2001237
RGL3
RICTOR	GO:0002694	GO:0002696	GO:0002768	GO:0007173	GO:0008543	GO:0031294	GO:0031295	GO:0031532	GO:0031929	GO:0032006	GO:0032956	GO:0032970	GO:0038093	GO:0038095	GO:0038127	GO:0038179	GO:0042110	GO:0043491	GO:0044344	GO:0048011	GO:0048015	GO:0048017	GO:0050863	GO:0050865	GO:0050867	GO:0050870	GO:0051249	GO:0051251	GO:0051493	GO:0051896	GO:0071774
RNF214
RPS3	GO:0000956	GO:0001726	GO:0006282	GO:0006401	GO:0006402	GO:0006413	GO:0006919	GO:0010950	GO:0010952	GO:0019901	GO:0031252	GO:0031638	GO:0043280	GO:0043281	GO:0051018	GO:0051052	GO:0051059	GO:0051091	GO:0051092	GO:0052547	GO:0052548	GO:0080135	GO:0097194	GO:0097202	GO:2000116	GO:2001020	GO:2001056
RPS6	GO:0000956	GO:0006401	GO:0006402	GO:0006413	GO:0008286	GO:0010942	GO:0019901	GO:0031929	GO:0032868	GO:0032869	GO:0033500	GO:0042593	GO:0043065	GO:0043068	GO:0043434	GO:0071375	GO:1901652	GO:1901653
RPS6KA1	GO:0001558	GO:0002218	GO:0002221	GO:0002224	GO:0002755	GO:0002756	GO:0002758	GO:0004674	GO:0004857	GO:0006417	GO:0010466	GO:0010608	GO:0010951	GO:0016049	GO:0030307	GO:0031098	GO:0031349	GO:0034134	GO:0034138	GO:0034142	GO:0034146	GO:0034162	GO:0034166	GO:0035666	GO:0038123	GO:0038124	GO:0038179	GO:0040008	GO:0043028	GO:0043154	GO:0043281	GO:0045088	GO:0045089	GO:0045927	GO:0048011	GO:0050865	GO:0050867	GO:0051346	GO:0051403	GO:0052547	GO:0052548	GO:0061134	GO:2000116	GO:2000117
RPS6KA5	GO:0002218	GO:0002221	GO:0002224	GO:0002755	GO:0002756	GO:0002758	GO:0004674	GO:0005524	GO:0006473	GO:0006475	GO:0007173	GO:0010638	GO:0016569	GO:0016570	GO:0016572	GO:0016573	GO:0018105	GO:0018205	GO:0018209	GO:0018393	GO:0018394	GO:0030554	GO:0031056	GO:0031058	GO:0031098	GO:0031349	GO:0032559	GO:0033044	GO:0034134	GO:0034138	GO:0034142	GO:0034146	GO:0034162	GO:0034166	GO:0035065	GO:0035066	GO:0035639	GO:0035666	GO:0038123	GO:0038124	GO:0038127	GO:0038179	GO:0043543	GO:0045088	GO:0045089	GO:0048011	GO:0051091	GO:0051092	GO:0051241
RPS6KB1	GO:0000082	GO:0006413	GO:0006417	GO:0006446	GO:0007346	GO:0008286	GO:0010608	GO:0031929	GO:0032868	GO:0032869	GO:0043434	GO:0045727	GO:0045787	GO:0045931	GO:0046626	GO:0046627	GO:0048015	GO:0048017	GO:0071375	GO:1900076	GO:1900077	GO:1901652	GO:1901653
RPS6KC1	GO:0005769
RRAGD	GO:0031929	GO:0032006	GO:0046982
RSL1D1
RSRC2
SAAL1
SCAF11	GO:0006397
SCRIB	GO:0001838	GO:0005911	GO:0005912	GO:0005913	GO:0007163	GO:0007346	GO:0010942	GO:0016337	GO:0030010	GO:0030879	GO:0031252	GO:0032318	GO:0032319	GO:0032320	GO:0032321	GO:0033124	GO:0035023	GO:0043065	GO:0043068	GO:0043087	GO:0045202	GO:0045211	GO:0045786	GO:0045930	GO:0046578	GO:0048732	GO:0070161	GO:0097060	GO:0097458
SEC16A	GO:0010256
SEC22B
2009-09-01	GO:0005874	GO:0015629	GO:0048471	GO:0051259
SHANK2	GO:0007610	GO:0007611	GO:0007612	GO:0008328	GO:0030424	GO:0030425	GO:0030427	GO:0043005	GO:0043025	GO:0043197	GO:0043235	GO:0044297	GO:0044309	GO:0044708	GO:0045202	GO:0045211	GO:0050890	GO:0097060	GO:0097458
SHC1	GO:0000187	GO:0002768	GO:0004713	GO:0005158	GO:0005159	GO:0006260	GO:0006275	GO:0006984	GO:0006986	GO:0006987	GO:0007173	GO:0007264	GO:0007265	GO:0008286	GO:0008543	GO:0018108	GO:0018212	GO:0030168	GO:0030674	GO:0030971	GO:0032069	GO:0032075	GO:0032147	GO:0032868	GO:0032869	GO:0034976	GO:0035591	GO:0035966	GO:0038093	GO:0038095	GO:0038127	GO:0038179	GO:0043405	GO:0043406	GO:0043410	GO:0043434	GO:0044344	GO:0045740	GO:0046875	GO:0048011	GO:0050730	GO:0050900	GO:0051052	GO:0051054	GO:0060090	GO:0070851	GO:0071375	GO:0071774	GO:0071900
SIPA1L3
SKIV2L
SLC12A6
SLC4A1AP
SMAD1	GO:0005057	GO:0007178	GO:0007179	GO:0010608	GO:0014070	GO:0019901	GO:0043623	GO:0071407	GO:0071559	GO:0071560
SMAP2
SMC1A	GO:0000070	GO:0000075	GO:0000226	GO:0000228	GO:0000280	GO:0000794	GO:0000819	GO:0003682	GO:0006260	GO:0006275	GO:0006397	GO:0007051	GO:0007052	GO:0007059	GO:0007067	GO:0007093	GO:0007346	GO:0008156	GO:0009314	GO:0010948	GO:0032993	GO:0042770	GO:0046982	GO:0048285	GO:0051052	GO:1901987	GO:1901988	GO:1901990	GO:1901991
SMC4	GO:0000070	GO:0000280	GO:0000819	GO:0005524	GO:0006323	GO:0007059	GO:0007067	GO:0030554	GO:0032559	GO:0032993	GO:0035639	GO:0046982	GO:0048285
SMCR8
SMG8	GO:0000956	GO:0006401	GO:0006402
SNCA	GO:0000226	GO:0000287	GO:0004857	GO:0005938	GO:0006109	GO:0006473	GO:0006475	GO:0006816	GO:0006874	GO:0006898	GO:0006919	GO:0007204	GO:0008277	GO:0010035	GO:0010466	GO:0010517	GO:0010522	GO:0010608	GO:0010639	GO:0010675	GO:0010676	GO:0010950	GO:0010951	GO:0010952	GO:0014070	GO:0015629	GO:0016051	GO:0016569	GO:0016570	GO:0016573	GO:0018105	GO:0018205	GO:0018209	GO:0018393	GO:0018394	GO:0030100	GO:0030424	GO:0030427	GO:0031056	GO:0031072	GO:0031110	GO:0031333	GO:0031638	GO:0031647	GO:0031648	GO:0032271	GO:0032386	GO:0032768	GO:0032844
SNTB2
SNX15
SORT1	GO:0005769	GO:0008643	GO:0008645	GO:0014902	GO:0015749	GO:0015758	GO:0019838	GO:0032868	GO:0038179	GO:0042692	GO:0043434	GO:0046323	GO:0048011	GO:0048471	GO:0051146	GO:0051346	GO:0060191	GO:0061061	GO:0097191	GO:1901652
SOX9	GO:0000975	GO:0000976	GO:0000981	GO:0001047	GO:0001067	GO:0001158	GO:0001656	GO:0001667	GO:0001754	GO:0001763	GO:0001838	GO:0002053	GO:0003338	GO:0003682	GO:0003705	GO:0006323	GO:0006338	GO:0007173	GO:0007423	GO:0007507	GO:0007519	GO:0009612	GO:0010463	GO:0010631	GO:0010632	GO:0010634	GO:0014065	GO:0014066	GO:0014068	GO:0014706	GO:0014902	GO:0014904	GO:0016049	GO:0016055	GO:0016337	GO:0019901	GO:0030278	GO:0030335	GO:0030855	GO:0030856	GO:0033993	GO:0034236	GO:0035326	GO:0038127	GO:0040017	GO:0042692	GO:0043565	GO:0044212	GO:0045596
SRC	GO:0001952	GO:0002429	GO:0002431	GO:0002433	GO:0002694	GO:0002696	GO:0002768	GO:0004713	GO:0004715	GO:0005070	GO:0005901	GO:0006909	GO:0007044	GO:0007160	GO:0007162	GO:0007173	GO:0007264	GO:0007265	GO:0008543	GO:0010466	GO:0010810	GO:0010951	GO:0014070	GO:0018108	GO:0018212	GO:0030155	GO:0030168	GO:0030518	GO:0030522	GO:0030674	GO:0031294	GO:0031295	GO:0031333	GO:0031589	GO:0032844	GO:0033993	GO:0034329	GO:0034330	GO:0034332	GO:0034333	GO:0035591	GO:0038093	GO:0038094	GO:0038096	GO:0038127	GO:0038179	GO:0042110	GO:0042169	GO:0043154
SRRM1	GO:0006397	GO:0006913	GO:0031123	GO:0031124	GO:0051169
SRRM2	GO:0006397	GO:0016604	GO:0047485
STAT1	GO:0000228	GO:0000785	GO:0000790	GO:0000975	GO:0000976	GO:0000981	GO:0001047	GO:0001067	GO:0001525	GO:0001656	GO:0001935	GO:0001936	GO:0001959	GO:0002053	GO:0003382	GO:0007249	GO:0007259	GO:0010463	GO:0010769	GO:0014070	GO:0022604	GO:0030424	GO:0030425	GO:0030855	GO:0030856	GO:0034340	GO:0034341	GO:0043005	GO:0043122	GO:0043434	GO:0043565	GO:0044212	GO:0044454	GO:0045088	GO:0045596	GO:0045765	GO:0048863	GO:0050673	GO:0050678	GO:0051241	GO:0060231	GO:0060330	GO:0060333	GO:0060334	GO:0060337	GO:0060338	GO:0060396	GO:0060397	GO:0060416
STAT2	GO:0001959	GO:0007259	GO:0034340	GO:0045088	GO:0060337	GO:0060338	GO:0060759	GO:0071357
STAT3	GO:0000975	GO:0000981	GO:0001067	GO:0001085	GO:0001754	GO:0006606	GO:0006913	GO:0007219	GO:0007259	GO:0007423	GO:0007610	GO:0010001	GO:0014070	GO:0017038	GO:0019901	GO:0019902	GO:0019903	GO:0030522	GO:0032355	GO:0033500	GO:0033993	GO:0034504	GO:0038179	GO:0042063	GO:0042593	GO:0043434	GO:0043627	GO:0044212	GO:0044744	GO:0048011	GO:0048545	GO:0051169	GO:0051170	GO:0060396	GO:0060397	GO:0060416	GO:0071375	GO:0071378	GO:0097305	GO:1901652	GO:1901653	GO:1902593
STAT5A	GO:0007259	GO:0040008	GO:0043434	GO:0060396	GO:0060397	GO:0060416	GO:0071375	GO:0071378	GO:1901652	GO:1901653
STK11IP	GO:0019901
STK26	GO:0000287	GO:0004674	GO:0004702	GO:0005057	GO:0005524	GO:0006921	GO:0030554	GO:0032559	GO:0035639	GO:0097194
STRN	GO:0005911	GO:0007043	GO:0007610	GO:0007626	GO:0016055	GO:0019902	GO:0019903	GO:0030425	GO:0034329	GO:0034330	GO:0035257	GO:0035258	GO:0043005	GO:0043025	GO:0043197	GO:0044297	GO:0044309	GO:0045202	GO:0045211	GO:0045216	GO:0051427	GO:0051721	GO:0097060	GO:0097458
STT3B
STXBP5	GO:0043235	GO:0060627
SYK	GO:0001568	GO:0002429	GO:0002431	GO:0002433	GO:0002694	GO:0002768	GO:0004713	GO:0004715	GO:0006909	GO:0007159	GO:0010543	GO:0016337	GO:0022407	GO:0030100	GO:0030155	GO:0030168	GO:0030193	GO:0032844	GO:0032890	GO:0033627	GO:0033628	GO:0034109	GO:0034110	GO:0038093	GO:0038094	GO:0038095	GO:0038096	GO:0043235	GO:0043269	GO:0045785	GO:0046849	GO:0048514	GO:0048771	GO:0050818	GO:0050851	GO:0050853	GO:0050865	GO:0050900	GO:0060249	GO:0060326	GO:0060627	GO:0061041	GO:0070371	GO:0070372	GO:0070527	GO:0072593	GO:0090330	GO:1900046	GO:2000191
SYN1
SYNRG
TACC1
TACC2	GO:0035257	GO:0051427
TBC1D2B
TH	GO:0001666	GO:0001754	GO:0007423	GO:0007507	GO:0007610	GO:0007611	GO:0007612	GO:0007626	GO:0009898	GO:0036293	GO:0043005	GO:0043025	GO:0044297	GO:0044708	GO:0045471	GO:0050890	GO:0070482	GO:0097305	GO:0097458	GO:0098562
THRAP3	GO:0000956	GO:0001076	GO:0003713	GO:0006352	GO:0006397	GO:0006401	GO:0006402	GO:0010608	GO:0030518	GO:0030521	GO:0030522	GO:0035145	GO:0035257	GO:0051219	GO:0051427
TJP2	GO:0005911	GO:0006921	GO:0097194
TJP3
TMF1	GO:0010498	GO:0030162	GO:0042176	GO:0061136	GO:0070613
TNKS1BP1	GO:0000228	GO:0000288	GO:0000289	GO:0000723	GO:0000781	GO:0000785	GO:0000790	GO:0000956	GO:0006260	GO:0006397	GO:0006401	GO:0006402	GO:0031123	GO:0031124	GO:0032200	GO:0044454	GO:0060249
TNS3	GO:0005912	GO:0005924	GO:0005925	GO:0030055	GO:0070161
TP53	GO:0000075	GO:0000077	GO:0000082	GO:0000228	GO:0000785	GO:0000790	GO:0000975	GO:0000981	GO:0001067	GO:0001085	GO:0001558	GO:0001666	GO:0001844	GO:0002039	GO:0003682	GO:0005524	GO:0006323	GO:0006476	GO:0006979	GO:0006984	GO:0007006	GO:0007050	GO:0007093	GO:0007219	GO:0007264	GO:0007265	GO:0007346	GO:0007568	GO:0007569	GO:0008630	GO:0009314	GO:0009411	GO:0009416	GO:0010212	GO:0010332	GO:0010638	GO:0010822	GO:0010942	GO:0010948	GO:0016049	GO:0016569	GO:0016570	GO:0016575	GO:0016604	GO:0016605	GO:0018108	GO:0018212	GO:0019901	GO:0019902
TP53BP1	GO:0000724	GO:0000725	GO:0000781	GO:0001076	GO:0001085	GO:0001102	GO:0002039	GO:0006302	GO:0033613	GO:0042393	GO:0051091
TPD52L1	GO:0000086	GO:0007254	GO:0031098	GO:0032872	GO:0043281	GO:0043405	GO:0043406	GO:0043410	GO:0044839	GO:0046328	GO:0046982	GO:0048471	GO:0051403	GO:0052547	GO:0052548	GO:0070302	GO:0071900	GO:0071902	GO:0080135	GO:2000116	GO:2001233	GO:2001235
TPX2	GO:0000226	GO:0005524	GO:0005819	GO:0007051	GO:0007052	GO:0007346	GO:0019901	GO:0030554	GO:0032147	GO:0032559	GO:0032886	GO:0035639	GO:0051493	GO:0070507
TRAF7
TRAFD1	GO:0045088
TRIM28	GO:0006282	GO:0006352	GO:0006606	GO:0006913	GO:0016925	GO:0017038	GO:0031625	GO:0032386	GO:0034504	GO:0043565	GO:0044389	GO:0045739	GO:0048863	GO:0051052	GO:0051054	GO:0051169	GO:0051170	GO:0051259	GO:0070201	GO:0080135	GO:1902593	GO:2001020	GO:2001022
TRMT1L
TRPS1	GO:0006606	GO:0006913	GO:0017038	GO:0034504	GO:0044744	GO:0051169	GO:0051170	GO:1902593
TSPAN13
TTC7A
UBAP2L
UBE2O
UBXN1	GO:0009895	GO:0010498	GO:0030162	GO:0031330	GO:0031396	GO:0031397	GO:0031625	GO:0032434	GO:0042176	GO:0043161	GO:0044389	GO:0061136	GO:0070613
UNG
USP24
USP4	GO:0010608	GO:0031396	GO:0031397	GO:0031647
USP47	GO:0000086	GO:0001558	GO:0007346	GO:0009314	GO:0009411	GO:0009416	GO:0010466	GO:0010948	GO:0010951	GO:0016049	GO:0030307	GO:0034644	GO:0040008	GO:0043154	GO:0043281	GO:0044839	GO:0045786	GO:0045927	GO:0045930	GO:0051346	GO:0052547	GO:0052548	GO:0071214	GO:0071478	GO:0071482	GO:1901987	GO:1901988	GO:1901990	GO:1901991	GO:2000116	GO:2000117
USP54
VIM	GO:0003012	GO:0006921	GO:0008022	GO:0097194
VPS13D
VPS26B
VPS4B	GO:0005524	GO:0005769	GO:0008022	GO:0030554	GO:0032559	GO:0033993	GO:0035639	GO:0045022
WDR44
WRAP53	GO:0006260	GO:0006275	GO:0016604	GO:0032200	GO:0051052
WWC1	GO:0001726	GO:0003713	GO:0031252	GO:0043410	GO:0048471
WWC3
XRCC1
YTHDF3
ZAP70	GO:0002429	GO:0002520	GO:0002521	GO:0002694	GO:0002696	GO:0002768	GO:0004713	GO:0004715	GO:0005524	GO:0007159	GO:0016337	GO:0018108	GO:0018212	GO:0030097	GO:0030098	GO:0030554	GO:0032559	GO:0034109	GO:0035639	GO:0042110	GO:0042113	GO:0043235	GO:0045121	GO:0048534	GO:0050851	GO:0050852	GO:0050863	GO:0050865	GO:0050867	GO:0050870	GO:0050900	GO:0051249	GO:0051251
ZBTB21	GO:0043565
ZBTB3
ZBTB7A
ZC3H13
ZC3H18
ZC3H4
ZFYVE19
ZNF185
ZNF609
ZNF768
ZYX	GO:0005911	GO:0005912	GO:0005913	GO:0005924	GO:0005925	GO:0015629	GO:0030055	GO:0070161
[truncated: 169 more columns]

## Sheet: Supp Table 10
GO id	Description	q-value	Occurrences in Sample	Occurrences in Genome
GO:0038093	Fc receptor signaling pathway	3.7658e-43	57	219
GO:0048011	neurotrophin TRK receptor signaling pathway	3.83475e-41	60	274
GO:0038179	neurotrophin signaling pathway	5.0701e-41	60	277
GO:0002768	immune response-regulating cell surface receptor signaling pathway	2.38148e-39	60	296
GO:0038095	Fc-epsilon receptor signaling pathway	8.29984e-39	48	166
GO:0008543	fibroblast growth factor receptor signaling pathway	1.13466e-35	46	170
GO:0007173	epidermal growth factor receptor signaling pathway	1.52786e-34	49	213
GO:0038127	ERBB signaling pathway	2.72127e-34	49	216
GO:0044344	cellular response to fibroblast growth factor stimulus	2.72127e-34	46	183
GO:0071774	response to fibroblast growth factor	2.72127e-34	46	183
GO:0004674	protein serine/threonine kinase activity	3.0356e-31	52	290
GO:0043434	response to peptide hormone	2.15123e-26	45	255
GO:0071375	cellular response to peptide hormone stimulus	3.36855e-26	44	244
GO:1901652	response to peptide	4.40441e-26	45	260
GO:1901653	cellular response to peptide	5.00227e-26	44	247
GO:0048015	phosphatidylinositol-mediated signaling	4.00939e-21	34	173
GO:0048017	inositol lipid-mediated signaling	4.00939e-21	34	173
GO:0032868	response to insulin	4.56919e-20	34	186
GO:0008286	insulin receptor signaling pathway	1.44563e-19	31	153
GO:0034134	toll-like receptor 2 signaling pathway	1.44563e-19	24	77
GO:0032869	cellular response to insulin stimulus	2.28101e-19	33	182
GO:0019901	protein kinase binding	3.46815e-19	39	276
GO:0038124	toll-like receptor TLR6:TLR2 signaling pathway	3.46815e-19	23	71
GO:0038123	toll-like receptor TLR1:TLR2 signaling pathway	3.46815e-19	23	71
GO:0034166	toll-like receptor 10 signaling pathway	8.40868e-19	22	65
GO:0034146	toll-like receptor 5 signaling pathway	8.40868e-19	22	65
GO:0002755	MyD88-dependent toll-like receptor signaling pathway	6.63576e-18	23	80
GO:0031098	stress-activated protein kinase signaling cascade	1.15256e-17	31	178
GO:0034162	toll-like receptor 9 signaling pathway	1.92389e-17	22	74
GO:0045088	regulation of innate immune response	3.13411e-17	35	246
GO:0034142	toll-like receptor 4 signaling pathway	3.13411e-17	25	107
GO:0004713	protein tyrosine kinase activity	5.18402e-17	24	98
GO:0046777	protein autophosphorylation	7.19261e-17	28	148
GO:0002756	MyD88-independent toll-like receptor signaling pathway	8.06739e-17	22	79
GO:0051403	stress-activated MAPK cascade	8.70717e-17	30	177
GO:0035666	TRIF-dependent toll-like receptor signaling pathway	6.21128e-16	21	76
GO:0002429	immune response-activating cell surface receptor signaling pathway	6.4213e-16	29	175
GO:0032147	activation of protein kinase activity	3.78119e-15	30	202
GO:0034138	toll-like receptor 3 signaling pathway	4.2634e-15	21	83
GO:0071900	regulation of protein serine/threonine kinase activity	5.22833e-15	35	290
GO:0030168	platelet activation	1.21975e-14	30	211
GO:0002224	toll-like receptor signaling pathway	1.32259e-14	25	137
GO:0043410	positive regulation of MAPK cascade	2.56138e-14	32	251
GO:0080135	regulation of cellular response to stress	1.32167e-13	33	284
GO:0007346	regulation of mitotic cell cycle	2.41114e-13	33	290
GO:0002221	pattern recognition receptor signaling pathway	4.05241e-13	25	158
GO:0002758	innate immune response-activating signal transduction	5.37926e-13	25	160
GO:0002433	immune response-regulating cell surface receptor signaling pathway involved in phagocytosis	5.68075e-13	18	70
GO:0038096	Fc-gamma receptor signaling pathway involved in phagocytosis	5.68075e-13	18	70
GO:0018212	peptidyl-tyrosine modification	6.35649e-13	28	210
GO:0018108	peptidyl-tyrosine phosphorylation	6.35649e-13	28	210
GO:0038094	Fc-gamma receptor signaling pathway	7.0422e-13	18	71
GO:0002431	Fc receptor mediated stimulatory signaling pathway	9.04695e-13	18	72
GO:0002218	activation of innate immune response	1.51485e-12	25	168
GO:0045089	positive regulation of innate immune response	3.72977e-12	26	191
GO:0043406	positive regulation of MAP kinase activity	8.26197e-12	22	134
GO:0010863	positive regulation of phospholipase C activity	1.77186e-11	16	62
GO:0005057	receptor signaling protein activity	2.08273e-11	19	98
GO:0043405	regulation of MAP kinase activity	2.21584e-11	25	189
GO:1900274	regulation of phospholipase C activity	2.21584e-11	16	63
GO:0071902	positive regulation of protein serine/threonine kinase activity	5.80855e-11	24	180
GO:0010517	regulation of phospholipase activity	6.79097e-11	17	79
GO:0010608	posttranscriptional regulation of gene expression	1.00049e-10	30	298
GO:0010518	positive regulation of phospholipase activity	1.98316e-10	16	72
GO:0031349	positive regulation of defense response	2.95809e-10	26	231
GO:0042176	regulation of protein catabolic process	3.28463e-10	20	129
GO:0060191	regulation of lipase activity	5.40724e-10	18	103
GO:0060193	positive regulation of lipase activity	6.99654e-10	16	78
GO:0014065	phosphatidylinositol 3-kinase signaling	1.09649e-09	15	68
GO:0000187	activation of MAPK activity	1.20776e-09	17	94
GO:0018105	peptidyl-serine phosphorylation	1.62534e-09	19	125
GO:0006921	cellular component disassembly involved in execution phase of apoptosis	1.64827e-09	15	70
GO:0060396	growth hormone receptor signaling pathway	2.59563e-09	11	31
GO:0071378	cellular response to growth hormone stimulus	2.59563e-09	11	31
GO:0097194	execution phase of apoptosis	2.69912e-09	17	99
GO:0018209	peptidyl-serine modification	3.51148e-09	19	131
GO:0051091	positive regulation of sequence-specific DNA binding transcription factor activity	3.51148e-09	22	182
GO:0060416	response to growth hormone	3.68608e-09	11	32
GO:0051493	regulation of cytoskeleton organization	6.43824e-09	24	226
GO:0005524	ATP binding	1.73082e-08	23	217
GO:0045936	negative regulation of phosphate metabolic process	1.74898e-08	25	258
GO:0010563	negative regulation of phosphorus metabolic process	1.74898e-08	25	258
GO:0045121	membrane raft	2.13595e-08	17	113
GO:0050851	antigen receptor-mediated signaling pathway	2.13595e-08	17	113
GO:0006909	phagocytosis	2.13595e-08	18	129
GO:0004702	receptor signaling protein serine/threonine kinase activity	2.48272e-08	13	59
GO:0010638	positive regulation of organelle organization	9.80777e-08	22	217
GO:0004715	non-membrane spanning protein tyrosine kinase activity	9.83451e-08	9	24
GO:0051348	negative regulation of transferase activity	1.0397e-07	19	160
GO:0032559	adenyl ribonucleotide binding	1.06726e-07	23	239
GO:0070161	anchoring junction	1.14197e-07	17	126
GO:0051052	regulation of DNA metabolic process	1.1557e-07	20	180
GO:0000226	microtubule cytoskeleton organization	1.19373e-07	22	220
GO:0030554	adenyl nucleotide binding	1.20486e-07	23	241
GO:0030155	regulation of cell adhesion	1.29559e-07	21	201
GO:0007202	activation of phospholipase C activity	1.32435e-07	12	55
GO:0019903	protein phosphatase binding	1.45138e-07	13	68
GO:0042326	negative regulation of phosphorylation	1.46722e-07	22	223
GO:0046627	negative regulation of insulin receptor signaling pathway	1.64397e-07	8	18
GO:0043281	regulation of cysteine-type endopeptidase activity involved in apoptotic process	1.80287e-07	18	148
GO:0007265	Ras protein signal transduction	1.91105e-07	19	167
GO:0046323	glucose import	2.63007e-07	10	36
GO:1900077	negative regulation of cellular response to insulin stimulus	2.68216e-07	8	19
GO:0006417	regulation of translation	2.68391e-07	18	152
GO:0045787	positive regulation of cell cycle	2.73701e-07	14	86
GO:0005912	adherens junction	2.94906e-07	16	118
GO:0050865	regulation of cell activation	2.96402e-07	23	254
GO:0031929	TOR signaling	3.50535e-07	11	48
GO:0097191	extrinsic apoptotic signaling pathway	3.5638e-07	17	137
GO:0097285	cell-type specific apoptotic process	3.64047e-07	20	194
GO:0070302	regulation of stress-activated protein kinase signaling cascade	4.02557e-07	16	121
GO:0031295	T cell costimulation	4.02557e-07	12	61
GO:0031294	lymphocyte costimulation	4.02557e-07	12	61
GO:0014066	regulation of phosphatidylinositol 3-kinase signaling	4.20658e-07	11	49
GO:0019902	phosphatase binding	4.23334e-07	15	105
GO:0007163	establishment or maintenance of cell polarity	4.31979e-07	13	75
GO:1900076	regulation of cellular response to insulin stimulus	5.18877e-07	9	29
GO:2000116	regulation of cysteine-type endopeptidase activity	5.44034e-07	18	160
GO:0014068	positive regulation of phosphatidylinositol 3-kinase signaling	7.00363e-07	10	40
GO:0034329	cell junction assembly	8.77265e-07	18	165
GO:0051092	positive regulation of NF-kappaB transcription factor activity	1.0001e-06	15	112
GO:0035639	purine ribonucleoside triphosphate binding	1.03415e-06	24	296
GO:0033673	negative regulation of kinase activity	1.15543e-06	17	149
GO:0010948	negative regulation of cell cycle process	1.17642e-06	20	209
GO:0046324	regulation of glucose import	1.29033e-06	9	32
GO:0000186	activation of MAPKK activity	1.41877e-06	10	43
GO:0005925	focal adhesion	1.42811e-06	13	83
GO:0043235	receptor complex	1.57708e-06	20	213
GO:0050867	positive regulation of cell activation	1.58164e-06	18	172
GO:0052547	regulation of peptidase activity	1.68223e-06	22	258
GO:0060397	JAK-STAT cascade involved in growth hormone signaling pathway	1.85268e-06	8	24
GO:0046626	regulation of insulin receptor signaling pathway	1.85268e-06	8	24
GO:0005924	cell-substrate adherens junction	1.85268e-06	13	85
GO:0010631	epithelial cell migration	1.89201e-06	16	136
GO:0031625	ubiquitin protein ligase binding	2.07293e-06	16	137
GO:0044389	small conjugating protein ligase binding	2.07293e-06	16	137
GO:0032872	regulation of stress-activated MAPK cascade	2.30448e-06	15	120
GO:0016572	histone phosphorylation	2.6919e-06	7	17
GO:1901990	regulation of mitotic cell cycle phase transition	2.81587e-06	19	200
GO:0045786	negative regulation of cell cycle	2.83336e-06	23	290
GO:0044212	transcription regulatory region DNA binding	2.8919e-06	22	267
GO:2001233	regulation of apoptotic signaling pathway	2.96511e-06	19	201
GO:0000082	G1/S transition of mitotic cell cycle	2.96511e-06	19	201
GO:0006469	negative regulation of protein kinase activity	2.96511e-06	16	141
GO:0030055	cell-substrate junction	2.9676e-06	13	89
GO:0001067	regulatory region nucleic acid binding	2.9676e-06	22	268
GO:0000975	regulatory region DNA binding	2.9676e-06	22	268
GO:1901987	regulation of cell cycle phase transition	3.32383e-06	19	203
GO:0034330	cell junction organization	3.32383e-06	18	182
GO:0033044	regulation of chromosome organization	3.32383e-06	13	90
GO:0007259	JAK-STAT cascade	3.7718e-06	13	91
GO:0007610	behavior	4.20083e-06	20	228
GO:0052548	regulation of endopeptidase activity	4.30541e-06	21	251
GO:0002696	positive regulation of leukocyte activation	4.67934e-06	17	166
GO:1901991	negative regulation of mitotic cell cycle phase transition	4.67934e-06	17	166
GO:0032386	regulation of intracellular transport	5.05967e-06	22	277
GO:0000075	cell cycle checkpoint	5.08349e-06	19	209
GO:0043154	negative regulation of cysteine-type endopeptidase activity involved in apoptotic process	5.35558e-06	10	50
GO:1901988	negative regulation of cell cycle phase transition	5.44975e-06	17	168
GO:0001933	negative regulation of protein phosphorylation	5.57096e-06	18	189
GO:0035173	histone kinase activity	5.97541e-06	6	12
GO:0034599	cellular response to oxidative stress	5.97541e-06	13	95
GO:0050870	positive regulation of T cell activation	6.41183e-06	15	131
GO:1902532	negative regulation of intracellular signal transduction	6.41771e-06	20	235
GO:0016337	cell-cell adhesion	6.41771e-06	21	258
GO:0030971	receptor tyrosine kinase binding	7.94095e-06	8	29
GO:0001667	ameboidal cell migration	8.00211e-06	17	173
GO:2000117	negative regulation of cysteine-type endopeptidase activity	9.01337e-06	10	53
GO:0031056	regulation of histone modification	9.01337e-06	10	53
GO:0010632	regulation of epithelial cell migration	9.36564e-06	13	99
GO:0051251	positive regulation of lymphocyte activation	9.58053e-06	16	155
GO:0005158	insulin receptor binding	1.02176e-05	6	13
GO:0043550	regulation of lipid kinase activity	1.02176e-05	8	30
GO:0030162	regulation of proteolysis	1.12678e-05	16	157
GO:0006260	DNA replication	1.19339e-05	19	222
GO:0010827	regulation of glucose transport	1.19491e-05	11	69
GO:0070371	ERK1 and ERK2 cascade	1.29942e-05	14	120
GO:0007067	mitosis	1.34147e-05	17	180
GO:0035023	regulation of Rho protein signal transduction	1.42715e-05	14	121
GO:0070527	platelet aggregation	1.66084e-05	7	22
GO:0007569	cell aging	1.73656e-05	10	57
GO:0048471	perinuclear region of cytoplasm	1.82992e-05	21	276
GO:0050852	T cell receptor signaling pathway	2.04731e-05	12	89
GO:0030010	establishment of cell polarity	2.20427e-05	9	45
GO:0051272	positive regulation of cellular component movement	2.22751e-05	18	209
GO:0002694	regulation of leukocyte activation	2.24126e-05	19	232
GO:0035591	signaling adaptor activity	2.35723e-05	10	59
GO:0050678	regulation of epithelial cell proliferation	2.35723e-05	15	146
GO:0043005	neuron projection	2.35842e-05	19	233
GO:0050863	regulation of T cell activation	2.86154e-05	16	169
GO:0035924	cellular response to vascular endothelial growth factor stimulus	3.03744e-05	7	24
GO:0042169	SH2 domain binding	3.03744e-05	7	24
GO:0010594	regulation of endothelial cell migration	3.03744e-05	11	76
GO:0042692	muscle cell differentiation	3.53076e-05	15	151
GO:0045216	cell-cell junction organization	3.53076e-05	15	151
GO:0030425	dendrite	3.53475e-05	13	112
GO:0045834	positive regulation of lipid metabolic process	3.88031e-05	11	78
GO:0008645	hexose transport	3.895e-05	12	95
GO:0015758	glucose transport	3.895e-05	12	95
GO:0007264	small GTPase mediated signal transduction	3.97753e-05	21	291
GO:0043551	regulation of phosphatidylinositol 3-kinase activity	3.97753e-05	7	25
GO:0045931	positive regulation of mitotic cell cycle	3.97753e-05	7	25
GO:0010634	positive regulation of epithelial cell migration	4.10155e-05	10	63
GO:1902275	regulation of chromatin organization	4.10155e-05	10	63
GO:0051054	positive regulation of DNA metabolic process	4.25584e-05	11	79
GO:0015749	monosaccharide transport	4.73528e-05	12	97
GO:0009896	positive regulation of catabolic process	4.834e-05	14	135
GO:0030335	positive regulation of cell migration	4.84215e-05	17	199
GO:0048010	vascular endothelial growth factor receptor signaling pathway	4.93699e-05	8	37
GO:0004714	transmembrane receptor protein tyrosine kinase activity	5.00218e-05	9	50
GO:0045428	regulation of nitric oxide biosynthetic process	5.10236e-05	7	26
GO:0010675	regulation of cellular carbohydrate metabolic process	5.32857e-05	11	81
GO:0097458	neuron part	5.57173e-05	21	298
GO:0030856	regulation of epithelial cell differentiation	5.857e-05	9	51
GO:0097193	intrinsic apoptotic signaling pathway	5.94671e-05	16	180
GO:0034109	homotypic cell-cell adhesion	5.94671e-05	8	38
GO:0050730	regulation of peptidyl-tyrosine phosphorylation	6.02043e-05	14	138
GO:0002521	leukocyte differentiation	6.02043e-05	18	226
GO:0090330	regulation of platelet aggregation	6.26318e-05	5	10
GO:2000147	positive regulation of cell motility	6.492e-05	17	204
GO:0071214	cellular response to abiotic stimulus	6.58337e-05	15	160
GO:0061136	regulation of proteasomal protein catabolic process	6.81481e-05	10	67
GO:0005901	caveola	7.1218e-05	8	39
GO:0019216	regulation of lipid metabolic process	7.61444e-05	15	162
GO:2001237	negative regulation of extrinsic apoptotic signaling pathway	7.73203e-05	9	53
GO:0030522	intracellular receptor signaling pathway	7.73203e-05	17	207
GO:0007568	aging	7.73203e-05	10	68
GO:0043534	blood vessel endothelial cell migration	7.73203e-05	9	53
GO:0051427	hormone receptor binding	8.13929e-05	12	103
GO:0051249	regulation of lymphocyte activation	8.13929e-05	17	208
GO:0008643	carbohydrate transport	8.13929e-05	12	103
GO:0030097	hemopoiesis	8.28585e-05	18	232
GO:0043542	endothelial cell migration	8.92251e-05	12	104
GO:0006275	regulation of DNA replication	8.92251e-05	11	86
GO:0050673	epithelial cell proliferation	9.1698e-05	15	165
GO:2001020	regulation of response to DNA damage stimulus	9.81199e-05	12	105
GO:0060759	regulation of response to cytokine stimulus	9.85628e-05	11	87
GO:0006109	regulation of carbohydrate metabolic process	9.85628e-05	11	87
GO:0032844	regulation of homeostatic process	0.000102856	16	189
GO:0043548	phosphatidylinositol 3-kinase binding	0.000103069	5	11
GO:0031396	regulation of protein ubiquitination	0.000104182	15	167
GO:0040017	positive regulation of locomotion	0.000107668	17	213
GO:0016049	cell growth	0.000109809	19	262
GO:0008047	enzyme activator activity	0.000113904	18	238
GO:0007093	mitotic cell cycle checkpoint	0.000115055	14	147
GO:0050679	positive regulation of epithelial cell proliferation	0.000120015	11	89
GO:0051098	regulation of binding	0.000120062	13	127
GO:0071260	cellular response to mechanical stimulus	0.000140801	8	43
GO:0043552	positive regulation of phosphatidylinositol 3-kinase activity	0.000140801	6	20
GO:0051346	negative regulation of hydrolase activity	0.000140801	18	242
GO:0045429	positive regulation of nitric oxide biosynthetic process	0.000140801	6	20
GO:0042110	T cell activation	0.000140801	18	242
GO:2001236	regulation of extrinsic apoptotic signaling pathway	0.000162859	11	92
GO:0038084	vascular endothelial growth factor signaling pathway	0.000164228	5	12
GO:0070372	regulation of ERK1 and ERK2 cascade	0.000164893	12	111
GO:0097305	response to alcohol	0.000171538	10	75
GO:0051302	regulation of cell division	0.000176956	14	153
GO:0000077	DNA damage checkpoint	0.000178022	13	132
GO:0090218	positive regulation of lipid kinase activity	0.000188591	6	21
GO:0070613	regulation of protein processing	0.000198932	16	200
GO:0090068	positive regulation of cell cycle process	0.000199662	15	177
GO:0033993	response to lipid	0.000202054	18	249
GO:0048534	hematopoietic or lymphoid organ development	0.000213019	18	250
GO:0007088	regulation of mitosis	0.000214978	11	95
GO:0018107	peptidyl-threonine phosphorylation	0.000225116	8	46
GO:0051100	negative regulation of binding	0.000225451	9	61
GO:0060334	regulation of interferon-gamma-mediated signaling pathway	0.000245505	6	22
GO:0010543	regulation of platelet activation	0.000245505	6	22
GO:0046326	positive regulation of glucose import	0.000245505	6	22
GO:0005159	insulin-like growth factor receptor binding	0.000246964	5	13
GO:0071496	cellular response to external stimulus	0.000257163	13	137
GO:0010595	positive regulation of endothelial cell migration	0.00025977	8	47
GO:0019838	growth factor binding	0.000260538	10	79
GO:0031570	DNA integrity checkpoint	0.000275826	13	138
GO:0006809	nitric oxide biosynthetic process	0.000279162	7	34
GO:0060330	regulation of response to interferon-gamma	0.000318328	6	23
GO:0051147	regulation of muscle cell differentiation	0.000320882	10	81
GO:0032886	regulation of microtubule-based process	0.000320882	10	81
GO:0031252	cell leading edge	0.000320882	14	162
GO:0032319	regulation of Rho GTPase activity	0.000336478	11	100
GO:0016604	nuclear body	0.000341195	14	163
GO:0016570	histone modification	0.000344345	18	260
GO:0006446	regulation of translational initiation	0.000345873	8	49
GO:0004708	MAP kinase kinase activity	0.000359279	5	14
GO:0042063	gliogenesis	0.000361669	9	65
GO:0051783	regulation of nuclear division	0.00036319	11	101
GO:0001525	angiogenesis	0.00038707	17	237
GO:0006112	energy reserve metabolic process	0.000389287	13	143
GO:0018210	peptidyl-threonine modification	0.000396281	8	50
GO:0035065	regulation of histone acetylation	0.000397209	6	24
GO:0070507	regulation of microtubule cytoskeleton organization	0.00039892	9	66
GO:0000785	chromatin	0.00039892	16	213
GO:0046578	regulation of Ras protein signal transduction	0.00039892	16	213
GO:0019199	transmembrane receptor protein kinase activity	0.00039892	9	66
GO:0001726	ruffle	0.000423123	10	84
GO:0016569	covalent chromatin modification	0.000427258	18	265
GO:0000228	nuclear chromosome	0.000442138	17	240
GO:0007050	cell cycle arrest	0.000445986	15	191
GO:0006282	regulation of DNA repair	0.00044649	8	51
GO:0002520	immune system development	0.000467648	18	267
GO:0010498	proteasomal protein catabolic process	0.000486956	17	242
GO:0010942	positive regulation of cell death	0.000489088	18	268
GO:0010828	positive regulation of glucose transport	0.000491878	6	25
GO:0045732	positive regulation of protein catabolic process	0.000492758	9	68
GO:0009612	response to mechanical stimulus	0.000492758	9	68
GO:0034110	regulation of homotypic cell-cell adhesion	0.000492758	5	15
GO:0061061	muscle structure development	0.000532257	17	244
GO:0050681	androgen receptor binding	0.000544294	7	38
GO:0043535	regulation of blood vessel endothelial cell migration	0.000544294	7	38
GO:0033500	carbohydrate homeostasis	0.000547904	9	69
GO:0042593	glucose homeostasis	0.000547904	9	69
GO:0032434	regulation of proteasomal ubiquitin-dependent protein catabolic process	0.000575315	8	53
GO:0051018	protein kinase A binding	0.000608693	6	26
GO:0031331	positive regulation of cellular catabolic process	0.000634321	11	108
GO:0003713	transcription coactivator activity	0.000674967	17	249
GO:0043065	positive regulation of apoptotic process	0.000674967	17	249
GO:0000086	G2/M transition of mitotic cell cycle	0.000686939	13	152
GO:0044839	cell cycle G2/M phase transition	0.000686939	13	152
GO:0045765	regulation of angiogenesis	0.000742843	12	131
GO:0007266	Rho protein signal transduction	0.000744357	8	55
GO:0032006	regulation of TOR signaling	0.000748	7	40
GO:2000756	regulation of peptidyl-lysine acetylation	0.000748055	6	27
GO:0006913	nucleocytoplasmic transport	0.000791804	18	279
GO:0060333	interferon-gamma-mediated signaling pathway	0.000840132	9	73
GO:0043068	positive regulation of programmed cell death	0.000850398	17	254
GO:0000781	chromosome, telomeric region	0.000873121	7	41
GO:0006979	response to oxidative stress	0.000884086	13	156
GO:0051169	nuclear transport	0.000900919	18	282
GO:1901983	regulation of protein acetylation	0.000910754	6	28
GO:0031058	positive regulation of histone modification	0.000910754	6	28
GO:0050853	B cell receptor signaling pathway	0.000910754	6	28
GO:0001085	RNA polymerase II transcription factor binding	0.000917256	9	74
GO:0000280	nuclear division	0.00091879	17	256
GO:0030518	intracellular steroid hormone receptor signaling pathway	0.000926623	10	93
GO:0016605	PML body	0.000926623	8	57
GO:0007611	learning or memory	0.000926623	8	57
GO:0040008	regulation of growth	0.000926623	18	283
GO:0050900	leukocyte migration	0.000956139	16	231
GO:2001234	negative regulation of apoptotic signaling pathway	0.00100821	10	94
GO:0035257	nuclear hormone receptor binding	0.00100821	10	94
GO:0060627	regulation of vesicle-mediated transport	0.00103972	13	159
GO:0034614	cellular response to reactive oxygen species	0.00104101	8	58
GO:0051640	organelle localization	0.00110518	13	160
GO:0051149	positive regulation of muscle cell differentiation	0.00114616	7	43
GO:0072210	metanephric nephron development	0.00118534	5	18
GO:0044454	nuclear chromosome part	0.00119356	15	210
GO:0051051	negative regulation of transport	0.00125842	15	211
GO:0045637	regulation of myeloid cell differentiation	0.00129981	10	97
GO:0035258	steroid hormone receptor binding	0.00131544	8	60
GO:0045727	positive regulation of translation	0.00131696	7	44
GO:0010951	negative regulation of endopeptidase activity	0.00132166	12	140
GO:0009895	negative regulation of catabolic process	0.00133123	9	78
GO:0005911	cell-cell junction	0.00146823	14	189
GO:0030099	myeloid cell differentiation	0.00148422	13	165
GO:0010466	negative regulation of peptidase activity	0.00150311	12	142
GO:0030218	erythrocyte differentiation	0.00150311	7	45
GO:0043255	regulation of carbohydrate biosynthetic process	0.00150311	7	45
GO:0004712	protein serine/threonine/tyrosine kinase activity	0.00152507	5	19
GO:0010676	positive regulation of cellular carbohydrate metabolic process	0.0015605	6	31
GO:0010829	negative regulation of glucose transport	0.00159403	4	10
GO:0046982	protein heterodimerization activity	0.00161372	14	191
GO:0030098	lymphocyte differentiation	0.00169706	12	144
GO:0046209	nitric oxide metabolic process	0.00170939	7	46
GO:0001656	metanephros development	0.00170939	7	46
GO:0001959	regulation of cytokine-mediated signaling pathway	0.00174298	9	81
GO:0051146	striated muscle cell differentiation	0.00175987	10	101
GO:0010906	regulation of glucose metabolic process	0.00179296	8	63
GO:0030183	B cell differentiation	0.00179296	8	63
GO:0071560	cellular response to transforming growth factor beta stimulus	0.00182678	13	169
GO:0071559	response to transforming growth factor beta	0.00182678	13	169
GO:0001102	RNA polymerase II activating transcription factor binding	0.00182758	6	32
GO:0014070	response to organic cyclic compound	0.00187648	16	246
GO:0071407	cellular response to organic cyclic compound	0.00188313	12	146
GO:1901342	regulation of vasculature development	0.00188313	12	146
GO:0005979	regulation of glycogen biosynthetic process	0.00189142	5	20
GO:2001022	positive regulation of response to DNA damage stimulus	0.00189142	7	47
GO:0043627	response to estrogen	0.00189142	7	47
GO:0010962	regulation of glucan biosynthetic process	0.00189142	5	20
GO:0043536	positive regulation of blood vessel endothelial cell migration	0.00189142	5	20
GO:0045022	early endosome to late endosome transport	0.00189142	5	20
GO:0007043	cell-cell junction assembly	0.00194529	8	64
GO:0070374	positive regulation of ERK1 and ERK2 cascade	0.00202637	9	83
GO:0003682	chromatin binding	0.00210301	12	148
GO:0043197	dendritic spine	0.0021112	6	33
GO:0097306	cellular response to alcohol	0.0021112	6	33
GO:0044309	neuron spine	0.0021112	6	33
GO:0033613	activating transcription factor binding	0.00213202	7	48
GO:0043467	regulation of generation of precursor metabolites and energy	0.00213202	7	48
GO:0030674	protein binding, bridging	0.00213405	10	104
GO:0032507	maintenance of protein location in cell	0.00218457	9	84
GO:0032956	regulation of actin cytoskeleton organization	0.00220101	12	149
GO:1900408	negative regulation of cellular response to oxidative stress	0.00225861	4	11
GO:0031063	regulation of histone deacetylation	0.00225861	4	11
GO:0022407	regulation of cell-cell adhesion	0.00235219	8	66
GO:0031023	microtubule organizing center organization	0.00235219	8	66
GO:0005938	cell cortex	0.00236469	9	85
GO:0070555	response to interleukin-1	0.00238988	7	49
GO:0043161	proteasome-mediated ubiquitin-dependent protein catabolic process	0.00243152	15	226
GO:0060338	regulation of type I interferon-mediated signaling pathway	0.00243885	6	34
GO:0034341	response to interferon-gamma	0.00244538	10	106
GO:0048285	organelle fission	0.00248463	17	281
GO:0009314	response to radiation	0.00248463	17	281
GO:0043565	sequence-specific DNA binding	0.00266593	16	255
GO:2000377	regulation of reactive oxygen species metabolic process	0.00268463	7	50
GO:0044262	cellular carbohydrate metabolic process	0.00274673	12	153
GO:0043254	regulation of protein complex assembly	0.00274673	12	153
GO:0071901	negative regulation of protein serine/threonine kinase activity	0.00276806	9	87
GO:0007507	heart development	0.00278494	14	203
GO:0007052	mitotic spindle organization	0.00280319	6	35
GO:0090183	regulation of kidney development	0.00280319	6	35
GO:0090398	cellular senescence	0.00280319	6	35
GO:1901888	regulation of cell junction assembly	0.00280319	6	35
GO:0090004	positive regulation of establishment of protein localization to plasma membrane	0.00285038	5	22
GO:0050839	cell adhesion molecule binding	0.00298527	7	51
GO:0006397	mRNA processing	0.00312688	17	287
GO:0007254	JNK cascade	0.00313539	11	132
GO:0035066	positive regulation of histone acetylation	0.00313539	4	12
GO:0000790	nuclear chromatin	0.00313539	11	132
GO:0031344	regulation of cell projection organization	0.0031704	14	206
GO:0001558	regulation of cell growth	0.0031704	14	206
GO:0050920	regulation of chemotaxis	0.00320271	9	89
GO:2001252	positive regulation of chromosome organization	0.00322192	6	36
GO:0030879	mammary gland development	0.00322192	6	36
GO:0007051	spindle organization	0.00335365	8	70
GO:0050890	cognition	0.00335365	8	70
GO:0031346	positive regulation of cell projection organization	0.00340325	10	111
GO:0071346	cellular response to interferon-gamma	0.00344802	9	90
GO:0070873	regulation of glycogen metabolic process	0.00345748	5	23
GO:0032970	regulation of actin filament-based process	0.00358574	13	183
GO:0048872	homeostasis of number of cells	0.00369854	7	53
GO:0051651	maintenance of location in cell	0.00372553	9	91
GO:0051656	establishment of organelle localization	0.00396763	11	136
GO:0045185	maintenance of protein location	0.00402094	9	92
GO:0043393	regulation of protein binding	0.00402094	8	72
GO:0006338	chromatin remodeling	0.00402094	9	92
GO:1900046	regulation of hemostasis	0.00411074	7	54
GO:0030193	regulation of blood coagulation	0.00411074	7	54
GO:0060090	binding, bridging	0.00414682	10	114
GO:0032355	response to estradiol	0.00418886	5	24
GO:1901985	positive regulation of protein acetylation	0.00422549	4	13
GO:2000758	positive regulation of peptidyl-lysine acetylation	0.00422549	4	13
GO:0045913	positive regulation of carbohydrate metabolic process	0.00422633	6	38
GO:0044708	single-organism behavior	0.00429596	9	93
GO:0034504	protein localization to nucleus	0.00431483	13	187
GO:0010639	negative regulation of organelle organization	0.00461347	12	163
GO:0061041	regulation of wound healing	0.00475143	8	74
GO:0000302	response to reactive oxygen species	0.00475143	8	74
GO:0045739	positive regulation of DNA repair	0.00503647	5	25
GO:0043392	negative regulation of DNA binding	0.00503647	5	25
GO:0010001	glial cell differentiation	0.00504147	7	56
GO:0050818	regulation of coagulation	0.00504147	7	56
GO:0033138	positive regulation of peptidyl-serine phosphorylation	0.00563784	7	57
GO:0045838	positive regulation of membrane potential	0.00564396	4	14
GO:0060401	cytosolic calcium ion transport	0.00564396	8	76
GO:0060402	calcium ion transport into cytosol	0.00564396	8	76
GO:0042113	B cell activation	0.00570445	10	119
GO:0019898	extrinsic component of membrane	0.0057718	9	97
GO:0032885	regulation of polysaccharide biosynthetic process	0.00600095	5	26
GO:1901992	positive regulation of mitotic cell cycle phase transition	0.00600095	5	26
GO:0042770	signal transduction in response to DNA damage	0.00606182	10	120
GO:0034332	adherens junction organization	0.00610837	8	77
GO:0032768	regulation of monooxygenase activity	0.00626319	6	41
GO:2001242	regulation of intrinsic apoptotic signaling pathway	0.00663275	8	78
GO:0007162	negative regulation of cell adhesion	0.00663275	8	78
GO:0015629	actin cytoskeleton	0.00663275	16	279
GO:0006473	protein acetylation	0.00686071	10	122
GO:0051219	phosphoprotein binding	0.00709044	5	27
GO:0031647	regulation of protein stability	0.00709044	9	100
GO:0016504	peptidase activator activity	0.00709044	5	27
GO:1901989	positive regulation of cell cycle phase transition	0.00709044	5	27
GO:2000811	negative regulation of anoikis	0.0072723	4	15
GO:0017046	peptide hormone binding	0.0072723	4	15
GO:0072215	regulation of metanephros development	0.0072723	4	15
GO:0070849	response to epidermal growth factor	0.0072723	4	15
GO:0032321	positive regulation of Rho GTPase activity	0.00744714	7	60
GO:0046328	regulation of JNK cascade	0.00755358	9	101
GO:0051402	neuron apoptotic process	0.00772337	8	80
GO:0016573	histone acetylation	0.00810784	9	102
GO:0000079	regulation of cyclin-dependent protein serine/threonine kinase activity	0.00818463	7	61
GO:0032200	telomere organization	0.00818463	7	61
GO:0031572	G2 DNA damage checkpoint	0.00828097	5	28
GO:0032318	regulation of Ras GTPase activity	0.00831584	12	175
GO:0006413	translational initiation	0.00845957	11	150
GO:0007179	transforming growth factor beta receptor signaling pathway	0.00845957	11	150
GO:0018393	internal peptidyl-lysine acetylation	0.00860516	9	103
GO:0043623	cellular protein complex assembly	0.00876328	14	230
GO:1902110	positive regulation of mitochondrial membrane permeability involved in apoptotic process	0.00879969	6	44
GO:0010976	positive regulation of neuron projection development	0.00879969	6	44
GO:0031333	negative regulation of protein complex assembly	0.00879969	6	44
GO:0035794	positive regulation of mitochondrial membrane permeability	0.00879969	6	44
GO:1902686	mitochondrial outer membrane permeabilization involved in programmed cell death	0.00879969	6	44
GO:0090066	regulation of anatomical structure size	0.00881926	11	151
GO:0051297	centrosome organization	0.00883172	7	62
GO:0048545	response to steroid hormone	0.00885936	8	82
GO:0001158	enhancer sequence-specific DNA binding	0.0090667	4	16
GO:0090311	regulation of protein deacetylation	0.0090667	4	16
GO:0007160	cell-matrix adhesion	0.0090667	9	104
GO:0004709	MAP kinase kinase kinase activity	0.0090667	4	16
GO:0035235	ionotropic glutamate receptor signaling pathway	0.0090667	4	16
GO:0032881	regulation of polysaccharide metabolic process	0.0094702	5	29
GO:0051258	protein polymerization	0.00950256	8	83
GO:0031589	cell-substrate adhesion	0.00969246	11	153
GO:0005070	SH3/SH2 adaptor activity	0.00974713	6	45
GO:0000956	nuclear-transcribed mRNA catabolic process	0.00980391	12	179
GO:0050795	regulation of behavior	0.0101842	9	106
GO:0010720	positive regulation of cell development	0.0101842	9	106
GO:0009411	response to UV	0.0101842	8	84
GO:0006986	response to unfolded protein	0.0101842	9	106
GO:0032535	regulation of cellular component size	0.0101842	9	106
GO:0007006	mitochondrial membrane organization	0.0104035	7	64
GO:0051341	regulation of oxidoreductase activity	0.0104035	7	64
GO:1902108	regulation of mitochondrial membrane permeability involved in apoptotic process	0.0107691	6	46
GO:0038034	signal transduction in absence of ligand	0.0107691	6	46
GO:0097192	extrinsic apoptotic signaling pathway in absence of ligand	0.0107691	6	46
GO:0022604	regulation of cell morphogenesis	0.0107691	14	236
GO:0018394	peptidyl-lysine acetylation	0.0107799	9	107
GO:0032436	positive regulation of proteasomal ubiquitin-dependent protein catabolic process	0.010792	5	30
GO:0045840	positive regulation of mitosis	0.010792	5	30
GO:0007204	positive regulation of cytosolic calcium ion concentration	0.0110131	10	131
GO:0046875	ephrin receptor binding	0.0111357	4	17
GO:0046677	response to antibiotic	0.0111357	4	17
GO:0006359	regulation of transcription from RNA polymerase III promoter	0.0111357	4	17
GO:1900407	regulation of cellular response to oxidative stress	0.0111357	4	17
GO:0030307	positive regulation of cell growth	0.0111361	7	65
GO:0019897	extrinsic component of plasma membrane	0.0111361	7	65
GO:0045862	positive regulation of proteolysis	0.0111361	7	65
GO:0010256	endomembrane system organization	0.0114457	13	210
GO:0045596	negative regulation of cell differentiation	0.0115561	15	267
GO:0009898	cytoplasmic side of plasma membrane	0.0118169	6	47
GO:0017038	protein import	0.0120028	12	184
GO:0006475	internal protein amino acid acetylation	0.0120315	9	109
GO:0001936	regulation of endothelial cell proliferation	0.0121096	7	66
GO:0000289	nuclear-transcribed mRNA poly(A) tail shortening	0.0122342	5	31
GO:0050999	regulation of nitric-oxide synthase activity	0.0122342	5	31
GO:0007612	learning	0.0122342	5	31
GO:0031072	heat shock protein binding	0.0122342	5	31
GO:0045927	positive regulation of growth	0.0122614	8	87
GO:0043122	regulation of I-kappaB kinase/NF-kappaB signaling	0.012423	12	185
GO:0014902	myotube differentiation	0.0130353	6	48
GO:0031124	mRNA 3'-end processing	0.0131843	8	88
GO:2000045	regulation of G1/S transition of mitotic cell cycle	0.0135191	9	111
GO:0008631	intrinsic apoptotic signaling pathway in response to oxidative stress	0.0135749	4	18
GO:0035326	enhancer binding	0.0135749	4	18
GO:0006401	RNA catabolic process	0.0139019	13	215
GO:1902554	serine/threonine protein kinase complex	0.0139532	5	32
GO:0005080	protein kinase C binding	0.0139532	5	32
GO:0044291	cell-cell contact zone	0.0139532	5	32
GO:0034101	erythrocyte homeostasis	0.0139532	5	32
GO:0006898	receptor-mediated endocytosis	0.0140602	10	136
GO:0007219	Notch signaling pathway	0.0142113	9	112
GO:0000070	mitotic sister chromatid segregation	0.0142387	6	49
GO:0046902	regulation of mitochondrial membrane permeability	0.0142387	6	49
GO:0001952	regulation of cell-matrix adhesion	0.0142387	6	49
GO:0051480	cytosolic calcium ion homeostasis	0.0147702	10	137
GO:0035966	response to topologically incorrect protein	0.0150391	9	113
GO:0006402	mRNA catabolic process	0.015304	12	190
GO:0007178	transmembrane receptor protein serine/threonine kinase signaling pathway	0.0154951	13	218
GO:0042562	hormone binding	0.0158326	5	33
GO:1901800	positive regulation of proteasomal protein catabolic process	0.0158326	5	33
GO:0051785	positive regulation of nuclear division	0.0158326	5	33
GO:0000976	transcription regulatory region sequence-specific DNA binding	0.0159374	8	91
GO:0018205	peptidyl-lysine modification	0.0162676	10	139
GO:2000209	regulation of anoikis	0.0162676	4	19
GO:0061326	renal tubule development	0.0162676	4	19
GO:0016505	peptidase activator activity involved in apoptotic process	0.0162676	4	19
GO:0033135	regulation of peptidyl-serine phosphorylation	0.0163716	7	70
GO:0060249	anatomical structure homeostasis	0.0172452	11	166
GO:0051153	regulation of striated muscle cell differentiation	0.0172682	6	51
GO:0001666	response to hypoxia	0.0177833	9	116
GO:0007159	leukocyte cell-cell adhesion	0.0179109	5	34
GO:0090003	regulation of establishment of protein localization to plasma membrane	0.0179109	5	34
GO:0051259	protein oligomerization	0.017932	12	194
GO:0005819	spindle	0.0179324	10	141
GO:0043280	positive regulation of cysteine-type endopeptidase activity involved in apoptotic process	0.018036	8	93
GO:0016051	carbohydrate biosynthetic process	0.0187043	9	117
GO:0008022	protein C-terminus binding	0.0187043	9	117
GO:0014706	striated muscle tissue development	0.0188258	10	142
GO:0006383	transcription from RNA polymerase III promoter	0.018866	6	52
GO:0043523	regulation of neuron apoptotic process	0.0190113	7	72
GO:0070997	neuron death	0.0191451	8	94
GO:0019207	kinase regulator activity	0.0191451	8	94
GO:0035145	exon-exon junction complex	0.0193003	4	20
GO:2001240	negative regulation of extrinsic apoptotic signaling pathway in absence of ligand	0.0193003	4	20
GO:1901099	negative regulation of signal transduction in absence of ligand	0.0193003	4	20
GO:0045930	negative regulation of mitotic cell cycle	0.0193003	4	20
GO:0051059	NF-kappaB binding	0.0193003	4	20
GO:0036293	response to decreased oxygen levels	0.0195282	9	118
GO:0005978	glycogen biosynthetic process	0.0197962	5	35
GO:0051205	protein insertion into membrane	0.0197962	5	35
GO:0046889	positive regulation of lipid biosynthetic process	0.0197962	5	35
GO:0009250	glucan biosynthetic process	0.0197962	5	35
GO:0070301	cellular response to hydrogen peroxide	0.0197962	5	35
GO:0016575	histone deacetylation	0.0197962	5	35
GO:0010954	positive regulation of protein processing	0.0201187	7	73
GO:0032069	regulation of nuclease activity	0.0201187	7	73
GO:0007249	I-kappaB kinase/NF-kappaB signaling	0.0206343	12	198
GO:0051960	regulation of nervous system development	0.0209689	14	256
GO:0010975	regulation of neuron projection development	0.0213752	10	145
GO:0031397	negative regulation of protein ubiquitination	0.0213752	8	96
GO:0070482	response to oxygen levels	0.0215837	9	120
GO:0050767	regulation of neurogenesis	0.0219024	13	228
GO:0098562	cytoplasmic side of membrane	0.0221333	6	54
GO:0000819	sister chromatid segregation	0.0221333	6	54
GO:0060041	retina development in camera-type eye	0.0221333	5	36
GO:0033627	cell adhesion mediated by integrin	0.0221333	5	36
GO:0043028	cysteine-type endopeptidase regulator activity involved in apoptotic process	0.0221333	5	36
GO:0071478	cellular response to radiation	0.0225247	8	97
GO:0030100	regulation of endocytosis	0.0225247	8	97
GO:0030424	axon	0.0225247	8	97
GO:0050854	regulation of antigen receptor-mediated signaling pathway	0.0225468	4	21
GO:0010810	regulation of cell-substrate adhesion	0.0229968	7	75
GO:0006919	activation of cysteine-type endopeptidase activity involved in apoptotic process	0.0229968	7	75
GO:0048732	gland development	0.0229968	7	75
GO:0043543	protein acylation	0.0231777	10	147
GO:0000724	double-strand break repair via homologous recombination	0.0240186	6	55
GO:0001935	endothelial cell proliferation	0.0245841	7	76
GO:0045740	positive regulation of DNA replication	0.0245841	5	37
GO:0007077	mitotic nuclear envelope disassembly	0.0245841	5	37
GO:0043507	positive regulation of JUN kinase activity	0.0245841	5	37
GO:0051081	nuclear envelope disassembly	0.0245841	5	37
GO:0030397	membrane disassembly	0.0245841	5	37
GO:0016055	Wnt signaling pathway	0.0246277	12	203
GO:0051235	maintenance of location	0.0255163	11	176
GO:0007015	actin filament organization	0.0255163	11	176
GO:0030521	androgen receptor signaling pathway	0.0259313	6	56
GO:0031330	negative regulation of cellular catabolic process	0.0259313	6	56
GO:0030855	epithelial cell differentiation	0.0259313	14	263
GO:0000725	recombinational repair	0.0259313	6	56
GO:0048009	insulin-like growth factor receptor signaling pathway	0.0259785	4	22
GO:0002068	glandular epithelial cell development	0.0259785	3	10
GO:0007257	activation of JUN kinase activity	0.0259785	4	22
GO:0008328	ionotropic glutamate receptor complex	0.0259785	4	22
GO:0005913	cell-cell adherens junction	0.0259785	4	22
GO:0090399	replicative senescence	0.0259785	3	10
GO:0045646	regulation of erythrocyte differentiation	0.0259785	4	22
GO:0004707	MAP kinase activity	0.0259785	3	10
GO:0043276	anoikis	0.0259785	4	22
GO:0060537	muscle tissue development	0.0260343	10	150
GO:0071396	cellular response to lipid	0.0260343	10	150
GO:0050731	positive regulation of peptidyl-tyrosine phosphorylation	0.0261753	8	100
GO:2000021	regulation of ion homeostasis	0.0261753	8	100
GO:0002262	myeloid cell homeostasis	0.0268856	5	38
GO:1901028	regulation of mitochondrial outer membrane permeabilization involved in apoptotic signaling pathway	0.0268856	5	38
GO:2001235	positive regulation of apoptotic signaling pathway	0.0276426	6	57
GO:1901214	regulation of neuron death	0.0276426	7	78
GO:2001056	positive regulation of cysteine-type endopeptidase activity	0.0276426	8	101
GO:0031123	RNA 3'-end processing	0.0276426	8	101
GO:0031532	actin cytoskeleton reorganization	0.0276426	6	57
GO:0070201	regulation of establishment of protein localization	0.0283305	15	297
GO:0003779	actin binding	0.0283344	10	152
GO:0051924	regulation of calcium ion transport	0.0293503	8	102
GO:0010035	response to inorganic substance	0.0297009	10	153
GO:0000288	nuclear-transcribed mRNA catabolic process, deadenylation-dependent decay	0.0298639	6	58
GO:0042787	protein ubiquitination involved in ubiquitin-dependent protein catabolic process	0.0298639	6	58
GO:0051494	negative regulation of cytoskeleton organization	0.0298639	6	58
GO:0044744	protein targeting to nucleus	0.0298639	6	58
GO:0007098	centrosome cycle	0.0298639	5	39
GO:0043471	regulation of cellular carbohydrate catabolic process	0.0299251	4	23
GO:0043470	regulation of carbohydrate catabolic process	0.0299251	4	23
GO:0016311	dephosphorylation	0.0306596	14	269
GO:0045202	synapse	0.0307901	10	154
GO:0007059	chromosome segregation	0.0310086	9	128
GO:0061134	peptidase regulator activity	0.0310086	9	128
GO:0009416	response to light stimulus	0.0322712	12	211
GO:0002064	epithelial cell development	0.0323037	6	59
GO:0050796	regulation of insulin secretion	0.0325638	8	104
GO:0042542	response to hydrogen peroxide	0.0327934	5	40
GO:0005876	spindle microtubule	0.0327934	5	40
GO:0000794	condensed nuclear chromosome	0.0327934	5	40
GO:0014009	glial cell proliferation	0.0328371	3	11
GO:0072182	regulation of nephron tubule epithelial cell differentiation	0.0328371	3	11
GO:1902175	regulation of intrinsic apoptotic signaling pathway in response to oxidative stress	0.0328371	3	11
GO:0002066	columnar/cuboidal epithelial cell development	0.0328371	3	11
GO:0097202	activation of cysteine-type endopeptidase activity	0.0328371	7	81
GO:0034236	protein kinase A catalytic subunit binding	0.0328371	3	11
GO:2000463	positive regulation of excitatory postsynaptic membrane potential	0.0328371	3	11
GO:0071364	cellular response to epidermal growth factor stimulus	0.0328371	3	11
GO:0072078	nephron tubule morphogenesis	0.0328371	3	11
GO:0072273	metanephric nephron morphogenesis	0.0328371	3	11
GO:0000980	RNA polymerase II distal enhancer sequence-specific DNA binding	0.0328371	3	11
GO:0000287	magnesium ion binding	0.0338388	8	105
GO:0010950	positive regulation of endopeptidase activity	0.0338388	8	105
GO:0003012	muscle system process	0.0340216	12	213
GO:0007519	skeletal muscle tissue development	0.0341715	6	60
GO:0030041	actin filament polymerization	0.0341715	6	60
GO:0000723	telomere maintenance	0.0341715	6	60
GO:0055002	striated muscle cell development	0.0341715	6	60
GO:0060326	cell chemotaxis	0.03425	10	157
GO:0019887	protein kinase regulator activity	0.0347666	7	82
GO:0043491	protein kinase B signaling	0.0347666	7	82
GO:0097479	synaptic vesicle localization	0.0355774	5	41
GO:0006606	protein import into nucleus	0.0356227	10	158
GO:1902593	single-organism nuclear import	0.0356227	10	158
GO:0032993	protein-DNA complex	0.0356227	10	158
GO:0010506	regulation of autophagy	0.0367934	6	61
GO:0046425	regulation of JAK-STAT cascade	0.0367934	6	61
GO:0008154	actin polymerization or depolymerization	0.0369583	7	83
GO:0051893	regulation of focal adhesion assembly	0.0388389	4	25
GO:0010907	positive regulation of glucose metabolic process	0.0388389	4	25
GO:0090109	regulation of cell-substrate junction assembly	0.0388389	4	25
GO:0010463	mesenchymal cell proliferation	0.0388389	4	25
GO:0007626	locomotory behavior	0.0388389	4	25
GO:0045664	regulation of neuron differentiation	0.0388389	11	188
GO:0019208	phosphatase regulator activity	0.0389468	5	42
GO:0097060	synaptic membrane	0.0389468	5	42
GO:0044773	mitotic DNA damage checkpoint	0.0391382	7	84
GO:0006006	glucose metabolic process	0.0402233	10	161
GO:0051170	nuclear import	0.0402233	10	161
GO:0048488	synaptic vesicle endocytosis	0.0409588	3	12
GO:0072111	cell proliferation involved in kidney development	0.0409588	3	12
GO:0051879	Hsp90 protein binding	0.0409588	3	12
GO:0042976	activation of Janus kinase activity	0.0409588	3	12
GO:0010952	positive regulation of peptidase activity	0.0409588	8	109
GO:0045725	positive regulation of glycogen biosynthetic process	0.0409588	3	12
GO:0007080	mitotic metaphase plate congression	0.0409588	3	12
GO:0072224	metanephric glomerulus development	0.0409588	3	12
GO:0051294	establishment of spindle orientation	0.0409588	3	12
GO:0043269	regulation of ion transport	0.0409999	12	219
GO:0048145	regulation of fibroblast proliferation	0.0424598	5	43
GO:0097345	mitochondrial outer membrane permeabilization	0.0424598	5	43
GO:0042393	histone binding	0.0431823	8	110
GO:0043409	negative regulation of MAPK cascade	0.0436964	7	86
GO:1900740	positive regulation of protein insertion into mitochondrial membrane involved in apoptotic signaling pathway	0.0436964	4	26
GO:1900739	regulation of protein insertion into mitochondrial membrane involved in apoptotic signaling pathway	0.0436964	4	26
GO:0006984	ER-nucleus signaling pathway	0.0436964	7	86
GO:0001844	protein insertion into mitochondrial membrane involved in apoptotic signaling pathway	0.0436964	4	26
GO:0007190	activation of adenylate cyclase activity	0.0436964	4	26
GO:0047485	protein N-terminus binding	0.0450682	6	64
GO:0048771	tissue remodeling	0.0450682	6	64
GO:0043025	neuronal cell body	0.0450682	6	64
GO:0001568	blood vessel development	0.0458868	11	193
GO:0044774	mitotic DNA integrity checkpoint	0.0462966	7	87
GO:0048144	fibroblast proliferation	0.0462981	5	44
GO:0006302	double-strand break repair	0.0474124	8	112
GO:0043087	regulation of GTPase activity	0.0474124	14	285
GO:0055074	calcium ion homeostasis	0.0474124	11	194
GO:0090276	regulation of peptide hormone secretion	0.0474124	8	112
GO:0006987	activation of signaling protein activity involved in unfolded protein response	0.0482407	6	65
GO:0048754	branching morphogenesis of an epithelial tube	0.0482407	6	65
GO:0033124	regulation of GTP catabolic process	0.0486957	14	286
GO:0045785	positive regulation of cell adhesion	0.0487904	7	88
GO:0006323	DNA packaging	0.0487904	7	88
GO:2000379	positive regulation of reactive oxygen species metabolic process	0.0491481	4	27
GO:0002042	cell migration involved in sprouting angiogenesis	0.0491481	4	27
GO:0051204	protein insertion into mitochondrial membrane	0.0491481	4	27
GO:0014904	myotube cell development	0.0491481	4	27
GO:0045211	postsynaptic membrane	0.0491481	4	27
GO:0034976	response to endoplasmic reticulum stress	0.0493921	8	113
GO:0003338	metanephros morphogenesis	0.0494435	3	13
GO:0006476	protein deacetylation	0.0494435	5	45
GO:0072160	nephron tubule epithelial cell differentiation	0.0494435	3	13
GO:0007030	Golgi organization	0.0494435	5	45
GO:0046427	positive regulation of JAK-STAT cascade	0.0494435	5	45
GO:2000696	regulation of epithelial cell differentiation involved in kidney development	0.0494435	3	13
GO:0031941	filamentous actin	0.0494435	3	13
GO:0043506	regulation of JUN kinase activity	0.0494435	5	45
GO:0033692	cellular polysaccharide biosynthetic process	0.0494435	5	45
GO:0035861	site of double-strand break	0.0494435	3	13
GO:0034333	adherens junction assembly	0.0494435	5	45
GO:0070875	positive regulation of glycogen metabolic process	0.0494435	3	13
